# Supplementary material for: Bis(tri­ethyl­ammonium) chloranilate
Source: Acta Crystallogr Sect E Struct Rep Online. 2013 Aug 10;69(Pt 9):o1400. doi: 10.1107/S1600536813021405 (PMC3884448; doi:10.1107/S1600536813021405)
Supplement: Supplementary file 1 [file e-69-o1400-sup1.cif]

##############################################################################
#                                                                            #
# This CIF contains the data in a paper accepted for publication in          #
# Acta Crystallographica Section E. It conforms to the requirements of       #
# Notes for Authors for Acta Crystallographica Section E, and has been       #
# peer reviewed under the auspices of the IUCr Commission on Journals.       #
#                                                                            #
# Full details of the Crystallographic Information File format               #
# are given in the paper "The Crystallographic Information File (CIF):       #
# a New Standard Archive File for Crystallography" by S. R. Hall, F. H.      #
# Allen and I. D. Brown [Acta Cryst. (1991), A47, 655-685].                  #
#                                                                            #
# The current version of the core CIF dictionary is obtainable from          #
# ftp://ftp.iucr.org/pub/cif_core.dic.                                       #
#                                                                            #
# Software is freely available for graphical display of the structure(s)     #
# in this CIF. For information consult the CIF software page                 #
# http://www.iucr.org/resources/cif/software.                                #
#                                                                            #
# This file may be used for bona fide research purposes within the           #
# scientific community so long as proper attribution is given to the journal # 
# article from which it was obtained.                                        #
#                                                                            #
##############################################################################
data_General
_audit_creation_method     'by CrystalStructure 3.8'
_journal_date_recd_electronic     2013-07-19
_journal_date_accepted     2013-08-01
_journal_name_full     'Acta Crystallographica, Section E'
_journal_year     2013
_journal_volume     69
_journal_issue      9
_journal_page_first     o1400
_journal_page_last     o1400
_journal_paper_category     QO
_journal_paper_doi     10.1107/S1600536813021405
_journal_coeditor_code     LH5635
_publ_contact_author_name     ' Prof. Hiroyuki Ishida'
_publ_contact_author_address
;
Department of Chemistry
Faculty of Science
Okayama University
Okayama 700-8530
Japan
;
_publ_contact_author_email     ' ishidah@cc.okayama-u.ac.jp '
_publ_contact_author_fax     ' 81-86-251-7832'
_publ_contact_author_phone     ' 81-86-251-7832'
_publ_section_title
;
Bis(triethylammonium) chloranilate
;
loop_
    _publ_author_name
    _publ_author_address
    'Gotoh, Kazuma'
;
Department of Chemistry
Faculty of Science
Okayama University
Okayama 700-8530
Japan
;
    'Maruyama, Shinpei'
;
Department of Chemistry
Faculty of Science
Okayama University
Okayama 700-8530
Japan
;
    'Ishida, Hiroyuki'
;
Department of Chemistry
Faculty of Science
Okayama University
Okayama 700-8530
Japan
;
data_I
_chemical_name_systematic
;
Bis(triethylammonium) 2,5-dichloro-3,6-dioxocyclohexa-1,4-diene-1,4-diolate
;
_chemical_name_common
;
Bis(triethylammonium) chloranilate
;
_chemical_formula_moiety     '2(C6 H16 N +), C6 Cl2 O4 2-'
_chemical_formula_sum     'C18 H32 Cl2 N2 O4 '
_chemical_formula_iupac     '2C6 H16 N +, C6 Cl2 O4 2-'
_chemical_formula_weight     411.37
_chemical_melting_point     ?
_symmetry_cell_setting     triclinic
_symmetry_space_group_name_H-M     'P -1'
_symmetry_space_group_name_Hall     '-P 1'
loop_
    _symmetry_equiv_pos_site_id
    _symmetry_equiv_pos_as_xyz
    1 '+X,+Y,+Z'
    2 '-X,-Y,-Z'
_cell_length_a     7.7347(5)
_cell_length_b     8.5151(8)
_cell_length_c     9.3913(7)
_cell_angle_alpha     64.388(4)
_cell_angle_beta     68.435(3)
_cell_angle_gamma     79.060(5)
_cell_volume     518.36(7)
_cell_formula_units_Z     1
_cell_measurement_reflns_used     8559
_cell_measurement_theta_min     3.1
_cell_measurement_theta_max     30.1
_cell_measurement_temperature     180.0(10)
_exptl_crystal_description     'block'
_exptl_crystal_colour     'brown'
_exptl_crystal_size_max     0.65
_exptl_crystal_size_mid     0.31
_exptl_crystal_size_min     0.21
_exptl_crystal_density_diffrn     1.318
_exptl_crystal_density_meas     ?
_exptl_crystal_density_method     'not measured'
_exptl_crystal_F_000     220.00
_exptl_absorpt_coefficient_mu     0.338
_exptl_absorpt_correction_type     numerical
_exptl_absorpt_process_details
;
(<i>NUMABS</i>; Higashi, 1999)
;
_exptl_absorpt_correction_T_min     0.858
_exptl_absorpt_correction_T_max     0.932
_diffrn_ambient_temperature     180(2)
_diffrn_radiation_type     'Mo K\a'
_diffrn_radiation_wavelength     0.71075
_diffrn_measurement_device_type     'Rigaku R-AXIS RAPID II'
_diffrn_measurement_method     \w
_diffrn_detector_area_resol_mean     10.00
_diffrn_reflns_number     10264
_diffrn_reflns_av_R_equivalents     0.0781
_diffrn_reflns_av_sigmaI/netI     0.0673
_diffrn_reflns_theta_min     3.14
_diffrn_reflns_theta_max     30.03
_diffrn_reflns_theta_full     25.00
_diffrn_measured_fraction_theta_max     0.997
_diffrn_measured_fraction_theta_full     0.998
_diffrn_reflns_limit_h_min     -10
_diffrn_reflns_limit_h_max     10
_diffrn_reflns_limit_k_min     -11
_diffrn_reflns_limit_k_max     11
_diffrn_reflns_limit_l_min     -13
_diffrn_reflns_limit_l_max     13
_refine_special_details
;
Refinement of <i>F</i>^2^ against ALL reflections. The weighted <i>R</i>-factor
<i>wR</i> and goodness of fit <i>S</i> are based on <i>F</i>^2^, conventional
<i>R</i>-factors <i>R</i> are based on <i>F</i>, with <i>F</i> set to zero for
negative <i>F</i>^2^. The threshold expression of <i>F</i>^2^ >
\s(<i>F</i>^2^) is used only for calculating <i>R</i>-factors(gt) <i>etc</i>.
and is not relevant to the choice of reflections for refinement.
<i>R</i>-factors based on <i>F</i>^2^ are statistically about twice as large
as those based on <i>F</i>, and <i>R</i>- factors based on ALL data will be
even larger.
;
_reflns_number_total     3012
_reflns_number_gt     2561
_reflns_threshold_expression     I>2sigma(I)
_refine_ls_structure_factor_coef     Fsqd
_refine_ls_matrix_type     full
_refine_ls_R_factor_all     0.0503
_refine_ls_R_factor_gt     0.0436
_refine_ls_wR_factor_gt     0.1158
_refine_ls_wR_factor_ref     0.1210
_refine_ls_goodness_of_fit_ref     1.058
_refine_ls_restrained_S_all     1.058
_refine_ls_number_reflns     3012
_refine_ls_number_parameters     125
_refine_ls_number_restraints     0
_refine_ls_hydrogen_treatment     mixed
_refine_ls_weighting_scheme     calc
_refine_ls_weighting_details
         'calc w=1/[\s^2^(Fo^2^)+(0.0654P)^2^+0.0000P] where P=(Fo^2^+2Fc^2^)/3'
_atom_sites_solution_hydrogens     geom
_atom_sites_solution_primary     direct
_atom_sites_solution_secondary     difmap
_refine_ls_shift/su_max     0.001
_refine_ls_shift/su_mean     0.000
_refine_diff_density_max     0.478
_refine_diff_density_min     -0.255
_refine_ls_extinction_method     none
_refine_ls_extinction_coef     ?
loop_
    _atom_type_symbol
    _atom_type_description
    _atom_type_scat_dispersion_real
    _atom_type_scat_dispersion_imag
    _atom_type_scat_source
    'C' 'C' 0.0033 0.0016
                         'International Tables Vol C Tables 4.2.6.8 and 6.1.1.4'
    'H' 'H' 0.0000 0.0000
                         'International Tables Vol C Tables 4.2.6.8 and 6.1.1.4'
    'O' 'O' 0.0106 0.0060
                         'International Tables Vol C Tables 4.2.6.8 and 6.1.1.4'
    'N' 'N' 0.0061 0.0033
                         'International Tables Vol C Tables 4.2.6.8 and 6.1.1.4'
    'Cl' 'Cl' 0.1484 0.1585
                         'International Tables Vol C Tables 4.2.6.8 and 6.1.1.4'
_computing_data_collection     'PROCESS-AUTO (Rigaku/MSC, 2004)'
_computing_cell_refinement     'PROCESS-AUTO (Rigaku/MSC, 2004)'
_computing_data_reduction     'CrystalStructure (Rigaku/MSC, 2004)'
_computing_structure_solution     'SHELXS97 (Sheldrick, 2008)'
_computing_structure_refinement     'SHELXL97 (Sheldrick, 2008)'
_computing_molecular_graphics     'ORTEP-3 for Windows (Farrugia, 2012)'
_computing_publication_material
                   'CrystalStructure (Rigaku/MSC, 2004) and PLATON (Spek, 2009)'
loop_
    _atom_site_type_symbol
    _atom_site_label
    _atom_site_fract_x
    _atom_site_fract_y
    _atom_site_fract_z
    _atom_site_U_iso_or_equiv
    _atom_site_adp_type
    _atom_site_calc_flag
    _atom_site_refinement_flags
    _atom_site_occupancy
    _atom_site_symmetry_multiplicity
    _atom_site_disorder_assembly
    _atom_site_disorder_group
    Cl Cl1 0.14870(4) 0.93266(4) 0.32667(3) 0.03021(13) Uani d . 1 1 . .
    O O1 0.44257(12) 0.67475(10) 0.24001(11) 0.0322(2) Uani d . 1 1 . .
    O O2 0.26077(12) 1.26690(10) 0.03171(10) 0.0326(2) Uani d . 1 1 . .
    N N1 0.67048(13) 0.38363(13) 0.23709(12) 0.0242(2) Uani d . 1 1 . .
    C C1 0.46352(15) 0.82853(14) 0.13459(13) 0.0237(2) Uani d . 1 1 . .
    C C2 0.34397(15) 0.96966(14) 0.14976(13) 0.0235(2) Uani d . 1 1 . .
    C C3 0.36699(15) 1.13964(14) 0.02453(14) 0.0235(2) Uani d . 1 1 . .
    C C4 0.54491(18) 0.26759(16) 0.40054(15) 0.0313(3) Uani d . 1 1 . .
    H H4A 0.5321 0.3103 0.4868 0.038 Uiso calc R 1 1 . .
    H H4B 0.6024 0.1485 0.4333 0.038 Uiso calc R 1 1 . .
    C C5 0.35317(19) 0.25958(19) 0.39536(18) 0.0396(3) Uani d . 1 1 . .
    H H5A 0.2712 0.1966 0.5086 0.059 Uiso calc R 1 1 . .
    H H5B 0.3625 0.1988 0.3247 0.059 Uiso calc R 1 1 . .
    H H5C 0.3018 0.3782 0.3494 0.059 Uiso calc R 1 1 . .
    C C6 0.69491(17) 0.33514(16) 0.09491(15) 0.0297(3) Uani d . 1 1 . .
    H H6A 0.7649 0.4268 -0.0105 0.036 Uiso calc R 1 1 . .
    H H6B 0.5708 0.3319 0.0884 0.036 Uiso calc R 1 1 . .
    C C7 0.7960(2) 0.1614(2) 0.1098(2) 0.0435(4) Uani d . 1 1 . .
    H H7A 0.8200 0.1442 0.0075 0.065 Uiso calc R 1 1 . .
    H H7B 0.7191 0.0679 0.2051 0.065 Uiso calc R 1 1 . .
    H H7C 0.9143 0.1595 0.1265 0.065 Uiso calc R 1 1 . .
    C C8 0.85542(16) 0.39642(17) 0.24970(15) 0.0295(3) Uani d . 1 1 . .
    H H8A 0.9018 0.2780 0.3091 0.035 Uiso calc R 1 1 . .
    H H8B 0.9459 0.4451 0.1360 0.035 Uiso calc R 1 1 . .
    C C9 0.84408(19) 0.50912(17) 0.34006(17) 0.0342(3) Uani d . 1 1 . .
    H H9A 0.9693 0.5226 0.3355 0.051 Uiso calc R 1 1 . .
    H H9B 0.7662 0.4542 0.4567 0.051 Uiso calc R 1 1 . .
    H H9C 0.7894 0.6239 0.2868 0.051 Uiso calc R 1 1 . .
    H H1 0.618(2) 0.487(2) 0.209(2) 0.034(4) Uiso d . 1 1 . .
loop_
    _atom_site_aniso_label
    _atom_site_aniso_U_11
    _atom_site_aniso_U_22
    _atom_site_aniso_U_33
    _atom_site_aniso_U_12
    _atom_site_aniso_U_13
    _atom_site_aniso_U_23
    Cl1 0.02658(19) 0.03015(19) 0.02264(18) 0.00392(12) -0.00412(13)
                                                                    -0.00561(13)
    O1 0.0340(5) 0.0216(4) 0.0265(4) 0.0031(3) -0.0046(4) -0.0025(3)
    O2 0.0326(5) 0.0247(4) 0.0290(5) 0.0080(3) -0.0055(4) -0.0078(4)
    N1 0.0252(5) 0.0216(5) 0.0220(4) 0.0037(3) -0.0086(4) -0.0062(4)
    C1 0.0254(5) 0.0227(5) 0.0216(5) 0.0019(4) -0.0092(4) -0.0072(4)
    C2 0.0235(5) 0.0233(5) 0.0196(5) 0.0023(4) -0.0067(4) -0.0063(4)
    C3 0.0246(5) 0.0219(5) 0.0230(5) 0.0030(4) -0.0094(4) -0.0082(4)
    C4 0.0327(6) 0.0267(6) 0.0254(6) 0.0000(4) -0.0062(5) -0.0054(5)
    C5 0.0352(7) 0.0392(7) 0.0414(7) -0.0081(5) -0.0058(6) -0.0159(6)
    C6 0.0326(6) 0.0317(6) 0.0267(6) 0.0028(5) -0.0139(5) -0.0114(5)
    C7 0.0479(8) 0.0454(8) 0.0561(9) 0.0166(6) -0.0296(7) -0.0339(7)
    C8 0.0262(6) 0.0355(6) 0.0272(6) 0.0026(4) -0.0106(5) -0.0128(5)
    C9 0.0355(7) 0.0370(7) 0.0330(6) -0.0009(5) -0.0120(5) -0.0159(6)
_geom_special_details
;
All e.s.d.'s (except the e.s.d. in the dihedral angle between two l.s. planes)
are estimated using the full covariance matrix. The cell e.s.d.'s are taken
into account individually in the estimation of e.s.d.'s in distances, angles
and torsion angles; correlations between e.s.d.'s in cell parameters are only
used when they are defined by crystal symmetry. An approximate (isotropic)
treatment of cell e.s.d.'s is used for estimating e.s.d.'s involving l.s.
planes.
;
loop_
    _geom_bond_atom_site_label_1
    _geom_bond_atom_site_label_2
    _geom_bond_site_symmetry_2
    _geom_bond_distance
    _geom_bond_publ_flag
    Cl1 C2 . 1.7390(11) ?
    O1 C1 . 1.2502(13) ?
    O2 C3 . 1.2403(13) ?
    N1 C4 . 1.4943(15) ?
    N1 C6 . 1.5002(15) ?
    N1 C8 . 1.5056(15) ?
    N1 H1 . 0.867(18) ?
    C1 C2 . 1.3960(15) ?
    C1 C3 2_675 1.5394(16) ?
    C2 C3 . 1.4079(15) ?
    C3 C1 2_675 1.5394(16) ?
    C4 C5 . 1.517(2) ?
    C4 H4A . 0.9900 ?
    C4 H4B . 0.9900 ?
    C5 H5A . 0.9800 ?
    C5 H5B . 0.9800 ?
    C5 H5C . 0.9800 ?
    C6 C7 . 1.5103(18) ?
    C6 H6A . 0.9900 ?
    C6 H6B . 0.9900 ?
    C7 H7A . 0.9800 ?
    C7 H7B . 0.9800 ?
    C7 H7C . 0.9800 ?
    C8 C9 . 1.5054(17) ?
    C8 H8A . 0.9900 ?
    C8 H8B . 0.9900 ?
    C9 H9A . 0.9800 ?
    C9 H9B . 0.9800 ?
    C9 H9C . 0.9800 ?
loop_
    _geom_angle_atom_site_label_1
    _geom_angle_atom_site_label_2
    _geom_angle_atom_site_label_3
    _geom_angle_site_symmetry_1
    _geom_angle_site_symmetry_3
    _geom_angle
    _geom_angle_publ_flag
    C4 N1 C6 . . 113.81(10) ?
    C4 N1 C8 . . 111.29(9) ?
    C6 N1 C8 . . 111.25(9) ?
    C4 N1 H1 . . 108.1(10) ?
    C6 N1 H1 . . 103.7(10) ?
    C8 N1 H1 . . 108.2(10) ?
    O1 C1 C2 . . 125.01(10) ?
    O1 C1 C3 . 2_675 116.31(9) ?
    C2 C1 C3 . 2_675 118.67(9) ?
    C1 C2 C3 . . 123.37(10) ?
    C1 C2 Cl1 . . 118.69(8) ?
    C3 C2 Cl1 . . 117.83(8) ?
    O2 C3 C2 . . 125.12(10) ?
    O2 C3 C1 . 2_675 116.95(9) ?
    C2 C3 C1 . 2_675 117.93(9) ?
    N1 C4 C5 . . 112.84(11) ?
    N1 C4 H4A . . 109.0 ?
    C5 C4 H4A . . 109.0 ?
    N1 C4 H4B . . 109.0 ?
    C5 C4 H4B . . 109.0 ?
    H4A C4 H4B . . 107.8 ?
    C4 C5 H5A . . 109.5 ?
    C4 C5 H5B . . 109.5 ?
    H5A C5 H5B . . 109.5 ?
    C4 C5 H5C . . 109.5 ?
    H5A C5 H5C . . 109.5 ?
    H5B C5 H5C . . 109.5 ?
    N1 C6 C7 . . 113.74(10) ?
    N1 C6 H6A . . 108.8 ?
    C7 C6 H6A . . 108.8 ?
    N1 C6 H6B . . 108.8 ?
    C7 C6 H6B . . 108.8 ?
    H6A C6 H6B . . 107.7 ?
    C6 C7 H7A . . 109.5 ?
    C6 C7 H7B . . 109.5 ?
    H7A C7 H7B . . 109.5 ?
    C6 C7 H7C . . 109.5 ?
    H7A C7 H7C . . 109.5 ?
    H7B C7 H7C . . 109.5 ?
    C9 C8 N1 . . 112.57(10) ?
    C9 C8 H8A . . 109.1 ?
    N1 C8 H8A . . 109.1 ?
    C9 C8 H8B . . 109.1 ?
    N1 C8 H8B . . 109.1 ?
    H8A C8 H8B . . 107.8 ?
    C8 C9 H9A . . 109.5 ?
    C8 C9 H9B . . 109.5 ?
    H9A C9 H9B . . 109.5 ?
    C8 C9 H9C . . 109.5 ?
    H9A C9 H9C . . 109.5 ?
    H9B C9 H9C . . 109.5 ?
loop_
    _geom_torsion_atom_site_label_1
    _geom_torsion_atom_site_label_2
    _geom_torsion_atom_site_label_3
    _geom_torsion_atom_site_label_4
    _geom_torsion_site_symmetry_1
    _geom_torsion_site_symmetry_2
    _geom_torsion_site_symmetry_3
    _geom_torsion_site_symmetry_4
    _geom_torsion
    _geom_torsion_publ_flag
    O1 C1 C2 C3 . . . . -176.68(11) ?
    C3 C1 C2 C3 2_675 . . . 1.97(19) ?
    O1 C1 C2 Cl1 . . . . -0.54(17) ?
    C3 C1 C2 Cl1 2_675 . . . 178.11(8) ?
    C1 C2 C3 O2 . . . . 177.84(11) ?
    Cl1 C2 C3 O2 . . . . 1.67(17) ?
    C1 C2 C3 C1 . . . 2_675 -1.95(18) ?
    Cl1 C2 C3 C1 . . . 2_675 -178.12(8) ?
    C6 N1 C4 C5 . . . . -56.62(13) ?
    C8 N1 C4 C5 . . . . 176.71(10) ?
    C4 N1 C6 C7 . . . . -66.29(14) ?
    C8 N1 C6 C7 . . . . 60.39(14) ?
    C4 N1 C8 C9 . . . . -74.58(13) ?
    C6 N1 C8 C9 . . . . 157.36(10) ?
loop_
    _geom_hbond_atom_site_label_D
    _geom_hbond_atom_site_label_H
    _geom_hbond_atom_site_label_A
    _geom_hbond_site_symmetry_A
    _geom_hbond_distance_DH
    _geom_hbond_distance_HA
    _geom_hbond_distance_DA
    _geom_hbond_angle_DHA
    N1 H1 O1 . 0.867(18) 1.942(18) 2.7601(15) 156.9(15)
    N1 H1 O2 2_675 0.867(18) 2.339(17) 2.9377(14) 126.4(14)
    C5 H5C O1 . 0.98 2.57 3.2911(19) 131
    C9 H9B O1 2_666 0.98 2.55 3.5315(17) 177
_iucr_refine_instructions_details
;
TITL  11111115
CELL  0.71075 7.73469 8.51513 9.39126 64.388 68.435 79.060
ZERR  1 0.00047 0.00078 0.00067 0.004 0.003 0.005
LATT 1
SFAC C H O N CL
UNIT 18 32 4 2 2
SHEL 99999.000000 0.000000
L.S. 15
FMAP 2
PLAN -20
WPDB -2
BOND $H
CONF
HTAB
TEMP -93.0
ACTA
SIZE 0.210 0.310 0.650
LIST 4
WGHT    0.065400
FVAR       7.48366
CL1   5    0.148697    0.932656    0.326673    11.00000    0.02658    0.03015 =
         0.02264   -0.00561   -0.00412    0.00392
O1    3    0.442569    0.674746    0.240014    11.00000    0.03396    0.02164 =
         0.02648   -0.00252   -0.00463    0.00307
O2    3    0.260772    1.266899    0.031713    11.00000    0.03260    0.02465 =
         0.02900   -0.00781   -0.00546    0.00797
N1    4    0.670479    0.383630    0.237087    11.00000    0.02517    0.02161 =
         0.02198   -0.00623   -0.00862    0.00370
C1    1    0.463520    0.828535    0.134593    11.00000    0.02536    0.02266 =
         0.02160   -0.00719   -0.00922    0.00189
C2    1    0.343966    0.969656    0.149761    11.00000    0.02347    0.02328 =
         0.01961   -0.00626   -0.00669    0.00226
C3    1    0.366992    1.139642    0.024533    11.00000    0.02461    0.02192 =
         0.02298   -0.00818   -0.00941    0.00304
C4    1    0.544914    0.267587    0.400542    11.00000    0.03266    0.02670 =
         0.02539   -0.00537   -0.00622    0.00005
AFIX  23
H4A   2    0.532082    0.310305    0.486787    11.00000   -1.20000
H4B   2    0.602442    0.148533    0.433265    11.00000   -1.20000
AFIX   0
C5    1    0.353172    0.259580    0.395360    11.00000    0.03515    0.03916 =
         0.04141   -0.01590   -0.00579   -0.00812
AFIX 137
H5A   2    0.271241    0.196597    0.508576    11.00000   -1.50000
H5B   2    0.362550    0.198806    0.324716    11.00000   -1.50000
H5C   2    0.301846    0.378162    0.349439    11.00000   -1.50000
AFIX   0
C6    1    0.694909    0.335145    0.094910    11.00000    0.03262    0.03171 =
         0.02675   -0.01136   -0.01393    0.00276
AFIX  23
H6A   2    0.764901    0.426773   -0.010463    11.00000   -1.20000
H6B   2    0.570813    0.331901    0.088446    11.00000   -1.20000
AFIX   0
C7    1    0.795957    0.161440    0.109809    11.00000    0.04791    0.04541 =
         0.05615   -0.03394   -0.02963    0.01656
AFIX 137
H7A   2    0.819997    0.144180    0.007461    11.00000   -1.50000
H7B   2    0.719146    0.067940    0.205099    11.00000   -1.50000
H7C   2    0.914297    0.159484    0.126533    11.00000   -1.50000
AFIX   0
C8    1    0.855416    0.396422    0.249701    11.00000    0.02621    0.03550 =
         0.02724   -0.01284   -0.01055    0.00259
AFIX  23
H8A   2    0.901823    0.278037    0.309141    11.00000   -1.20000
H8B   2    0.945945    0.445096    0.136006    11.00000   -1.20000
AFIX   0
C9    1    0.844076    0.509118    0.340065    11.00000    0.03554    0.03700 =
         0.03304   -0.01593   -0.01198   -0.00094
AFIX 137
H9A   2    0.969263    0.522620    0.335543    11.00000   -1.50000
H9B   2    0.766216    0.454219    0.456712    11.00000   -1.50000
H9C   2    0.789368    0.623879    0.286767    11.00000   -1.50000
AFIX   0
H1    2    0.617901    0.487165    0.209240    11.00000    0.03442
HKLF 4
REM   11111115
REM R1 =  0.0436 for   2561 Fo > 4sig(Fo)  and  0.0503 for all   3012 data
REM    125 parameters refined using      0 restraints
END
WGHT      0.0656      0.0000
REM Highest difference peak  0.478,  deepest hole -0.255,  1-sigma level  0.079
Q1    1   0.3402  1.0493  0.0818  11.00000  0.05    0.48
Q2    1   0.4243  0.8997  0.1508  11.00000  0.05    0.44
Q3    1   0.0989  0.9007  0.2896  11.00000  0.05    0.38
Q4    1   0.1224  0.8457  0.3477  11.00000  0.05    0.37
Q5    1   0.8507  0.4629  0.2862  11.00000  0.05    0.37
Q6    1   0.4404  0.7392  0.1753  11.00000  0.05    0.35
Q7    1   0.7581  0.2555  0.1060  11.00000  0.05    0.35
Q8    1   0.6842  0.3584  0.1541  11.00000  0.05    0.34
Q9    1   0.4827  0.6700  0.2634  11.00000  0.05    0.33
Q10   1   0.3086  1.2091  0.0262  11.00000  0.05    0.30
Q11   1   0.4496  0.2787  0.3995  11.00000  0.05    0.28
Q12   1   0.1240  1.0683  0.4639  11.00000  0.05    0.28
Q13   1   0.7795  0.3743  0.2350  11.00000  0.05    0.27
Q14   1   0.8560  0.5587  0.3006  11.00000  0.05    0.27
Q15   1   0.1521  0.9646  0.4212  11.00000  0.05    0.27
Q16   1   0.9256  0.3101  0.2501  11.00000  0.05    0.27
Q17   1   0.6354  0.3293  0.3087  11.00000  0.05    0.26
Q18   1   0.2703  1.3012 -0.0023  11.00000  0.05    0.26
Q19   1   0.1709  0.9152  0.2421  11.00000  0.05    0.25
Q20   1   0.0432  1.0010  0.3229  11.00000  0.05    0.25
;
