# Supplementary material for: Bis(tri­ethyl­ammonium) chloranilate
Source: Acta Crystallogr Sect E Struct Rep Online. 2013 Aug 10;69(Pt 9):o1400. doi: 10.1107/S1600536813021405 (PMC3884448; doi:10.1107/S1600536813021405)
Supplement: Supplementary file 2 [file e-69-o1400-Isup2.hkl]

# 
# h,k,l, Fc-squared, Fo-squared, sigma(Fo-squared) and status flag 
# 
data_I
_shelx_title '  11111115' 
_shelx_refln_list_code          4 
_shelx_F_calc_maximum       86.76 
_exptl_crystal_F_000       220.00 
_reflns_d_resolution_high  0.7101 
 
loop_ 
 _symmetry_equiv_pos_as_xyz 
 'x, y, z' 
 '-x, -y, -z' 
 
_cell_length_a     7.7347 
_cell_length_b     8.5151 
_cell_length_c     9.3913 
_cell_angle_alpha  64.388 
_cell_angle_beta   68.435 
_cell_angle_gamma  79.060 
 
_shelx_F_squared_multiplier     1.000 
 
loop_ 
 _refln_index_h 
 _refln_index_k 
 _refln_index_l 
 _refln_F_squared_calc 
 _refln_F_squared_meas 
 _refln_F_squared_sigma 
 _refln_observed_status 
   2   0   0      881.75     1034.66     51.74 o 
   3   0   0      275.54      268.54      9.90 o 
   4   0   0      388.96      416.64     21.49 o 
   5   0   0       17.55       18.94      0.86 o 
   6   0   0      269.40      267.04      9.39 o 
   7   0   0       97.91      104.84      5.18 o 
   8   0   0        1.35        1.04      0.73 o 
   9   0   0        0.58        0.87      1.13 o 
  10   0   0      113.54      119.57     13.77 o 
 -10   1   0       37.67       35.57     10.64 o 
  -9   1   0        2.95        2.51      0.91 o 
  -8   1   0       23.36       20.35      2.13 o 
  -7   1   0      133.51      130.91      4.27 o 
  -6   1   0      401.88      416.31     16.26 o 
  -5   1   0        6.44        7.08      0.50 o 
  -4   1   0       56.76       61.99      2.08 o 
  -3   1   0     1039.64     1108.26     49.70 o 
  -2   1   0      160.29      178.32      8.48 o 
  -1   1   0      298.52      315.01     13.93 o 
   1   1   0      774.06      799.42     31.52 o 
   2   1   0       48.24       43.17      1.19 o 
   3   1   0      132.34      172.30      5.25 o 
   4   1   0      930.90     1038.56     46.84 o 
   5   1   0       17.51       21.48      0.77 o 
   6   1   0       59.04       58.01      3.85 o 
   7   1   0      145.20      149.53     10.04 o 
   8   1   0       18.71       20.10      2.30 o 
   9   1   0        4.71        4.44      1.45 o 
  10   1   0        1.18        1.57      1.27 o 
  -9   2   0       44.37       38.63      9.92 o 
  -8   2   0        0.99        0.74      0.63 o 
  -7   2   0       21.78       22.87      1.32 o 
  -6   2   0      181.81      187.39      8.24 o 
  -5   2   0       27.96       25.24      1.00 o 
  -4   2   0       80.84       92.96      3.23 o 
  -3   2   0       18.44       17.47      0.95 o 
  -2   2   0     1711.51     1842.19     96.07 o 
  -1   2   0     1539.19     1638.71     82.30 o 
   0   2   0      183.05      185.54      5.95 o 
   1   2   0     1613.20     1770.44     91.57 o 
   2   2   0      626.67      745.25     30.92 o 
   3   2   0      286.28      303.06     10.06 o 
   4   2   0      975.18     1127.99     53.29 o 
   5   2   0        3.58        3.04      0.35 o 
   6   2   0      114.11      112.85      4.11 o 
   7   2   0       20.08       19.63      1.58 o 
   8   2   0       33.42       39.61      6.20 o 
   9   2   0        0.00        0.03      0.38 o 
  -9   3   0       14.79       11.69      3.21 o 
  -8   3   0       81.53       67.33      8.40 o 
  -7   3   0       27.27       28.31      1.36 o 
  -6   3   0       58.27       61.15      2.33 o 
  -5   3   0       94.68       95.74      3.53 o 
  -4   3   0       23.32       21.73      1.10 o 
  -3   3   0      157.59      189.06      6.03 o 
  -2   3   0      294.05      303.61     10.35 o 
  -1   3   0     2821.38     3266.65    207.68 o 
   0   3   0      216.15      233.28      8.93 o 
   1   3   0      922.57     1019.31     45.78 o 
   2   3   0      104.85      102.97      3.22 o 
   3   3   0        4.77        6.72      0.52 o 
   4   3   0        0.72        0.69      0.29 o 
   5   3   0      616.05      629.53     30.18 o 
   6   3   0        6.93        7.79      0.76 o 
   7   3   0       39.57       37.95      2.41 o 
   8   3   0        8.24        7.37      1.94 o 
   9   3   0       62.04       59.47     13.37 o 
  -9   4   0       14.90       13.34      3.40 o 
  -8   4   0       17.36       17.69      1.84 o 
  -7   4   0       13.09       14.88      1.14 o 
  -6   4   0       12.44       11.62      0.85 o 
  -5   4   0      129.34      127.59      4.88 o 
  -4   4   0      130.55      134.13      5.19 o 
  -3   4   0      132.52      133.35      4.58 o 
  -2   4   0       13.93       12.40      0.74 o 
  -1   4   0      187.29      172.62      5.75 o 
   0   4   0       12.44       16.52      0.82 o 
   1   4   0      226.19      242.89      9.13 o 
   2   4   0        7.75        4.10      0.49 o 
   3   4   0      147.92      147.12      5.02 o 
   4   4   0        0.82        0.42      0.26 o 
   5   4   0      102.40      102.09      4.12 o 
   6   4   0       92.69       94.27     11.34 o 
   7   4   0        5.44        5.07      0.58 o 
   8   4   0       37.97       30.68      3.57 o 
   9   4   0        4.33        4.87      1.52 o 
  -8   5   0       26.21       33.91      3.44 o 
  -7   5   0       33.07       34.74      2.35 o 
  -6   5   0        2.10        2.90      0.56 o 
  -5   5   0      146.93       80.85     34.02 o 
  -4   5   0       23.60       26.90      1.42 o 
  -3   5   0        0.09        0.71      0.32 o 
  -2   5   0      164.87      163.72      5.47 o 
  -1   5   0        0.91        1.80      0.42 o 
   0   5   0      117.42      116.96      6.53 o 
   1   5   0        8.41        8.62      0.75 o 
   2   5   0      124.38      113.56      7.14 o 
   3   5   0      231.85      219.08      7.96 o 
   4   5   0        3.09        2.76      0.47 o 
   5   5   0      157.68      145.64      5.40 o 
   6   5   0        1.11        0.83      0.41 o 
   7   5   0       33.46       34.93      3.85 o 
   8   5   0        5.94        5.00      1.86 o 
   9   5   0       30.92       26.97      2.93 o 
  -8   6   0       42.39       56.41      8.33 o 
  -7   6   0       44.66       50.30      2.73 o 
  -6   6   0        1.99        1.29      0.51 o 
  -5   6   0      212.58      210.31      9.23 o 
  -4   6   0        5.37        5.84      0.69 o 
  -3   6   0       16.57       17.88      1.40 o 
  -2   6   0       34.72       35.02      1.57 o 
  -1   6   0      698.23      721.71     32.57 o 
   0   6   0        6.74        6.55      0.88 o 
   1   6   0       21.35       20.23      1.26 o 
   2   6   0       57.95       52.33      2.29 o 
   3   6   0       22.52       23.16      1.36 o 
   4   6   0       71.60       63.44      6.91 o 
   5   6   0      103.82       99.05      4.31 o 
   6   6   0       11.67       11.91      1.26 o 
   7   6   0        3.31        3.44      0.86 o 
   8   6   0        6.58        6.98      2.29 o 
  -7   7   0       65.88       57.45     11.27 o 
  -6   7   0       33.38       34.70      2.19 o 
  -5   7   0        2.07        1.95      0.58 o 
  -4   7   0       93.15       99.39      4.28 o 
  -3   7   0       66.69       62.78      3.43 o 
  -2   7   0       65.01       64.71      2.68 o 
  -1   7   0      267.68      266.41     10.39 o 
   0   7   0       15.83       17.20      1.20 o 
   1   7   0        3.03        3.07      0.57 o 
   2   7   0       10.62        7.55      0.77 o 
   3   7   0       75.49       71.95      3.93 o 
   4   7   0       28.93       24.86      1.93 o 
   5   7   0       14.48       12.40      1.20 o 
   6   7   0       30.59       31.94      2.76 o 
   7   7   0       28.82       32.85      1.98 o 
  -6   8   0        4.83        6.94      1.71 o 
  -5   8   0        0.74        0.95      0.53 o 
  -4   8   0       13.89       14.96      1.31 o 
  -3   8   0       73.10       80.64      3.75 o 
  -2   8   0       16.46       18.78      1.33 o 
  -1   8   0        7.98        8.07      0.94 o 
   0   8   0        5.17        5.13      0.71 o 
   1   8   0       19.89       20.44      1.54 o 
   2   8   0        3.06        2.35      0.67 o 
   3   8   0      116.07      106.59      7.61 o 
   4   8   0        0.70        0.46      0.41 o 
   5   8   0        0.11        0.05      0.25 o 
   6   8   0        0.84        0.70      0.58 o 
   7   8   0        4.33        5.99      1.20 o 
  -5   9   0        2.63        1.28      0.60 o 
  -4   9   0        0.01        0.11      0.27 o 
  -3   9   0       63.96       71.85      7.28 o 
  -2   9   0       51.37       47.95      4.73 o 
  -1   9   0        6.78        3.85      1.66 o 
   0   9   0      136.31      127.91     22.62 o 
   1   9   0       49.42       46.94      4.61 o 
   2   9   0        0.00       -0.11      0.38 o 
   3   9   0       10.90       11.36      1.14 o 
   4   9   0       37.87       32.62      3.08 o 
   5   9   0       11.25       12.42      1.24 o 
  -3  10   0        8.18        6.26      1.90 o 
  -2  10   0       29.48       31.23      4.83 o 
  -1  10   0       10.75       11.94      1.25 o 
   0  10   0       22.62       27.50      4.92 o 
   1  10   0        0.01        0.15      0.31 o 
   2  10   0        9.02        9.63      1.52 o 
   3  10   0        9.13        9.98      1.26 o 
   4  10   0       11.74       13.19      2.12 o 
  -2 -10   1        0.01        0.16      0.45 o 
  -1 -10   1       16.26       14.84      2.40 o 
   0 -10   1        2.50        2.96      0.88 o 
   1 -10   1       35.22       32.43      7.53 o 
   2 -10   1        1.39        1.11      0.80 o 
  -4  -9   1       10.30       10.10      1.24 o 
  -3  -9   1        7.33        8.73      1.25 o 
  -2  -9   1        0.08       -0.03      0.25 o 
  -1  -9   1        0.38        0.62      0.37 o 
   0  -9   1       36.29       33.15      5.59 o 
   1  -9   1        0.60        0.63      0.51 o 
   2  -9   1        2.97        2.29      1.02 o 
   3  -9   1       26.11       29.86      5.15 o 
   4  -9   1       18.37       18.37      3.57 o 
  -6  -8   1       33.40       41.16      3.87 o 
  -5  -8   1        7.42        8.70      1.35 o 
  -4  -8   1        0.79        0.75      0.53 o 
  -3  -8   1       62.00       63.22      4.26 o 
  -2  -8   1       33.93       31.04      3.21 o 
  -1  -8   1       22.33       22.71      2.28 o 
   0  -8   1       48.44       44.73      4.06 o 
   1  -8   1      178.11      185.11     18.98 o 
   2  -8   1        1.34        0.77      0.38 o 
   3  -8   1        0.71        0.85      0.45 o 
   4  -8   1       69.93       75.24      4.66 o 
   5  -8   1        0.68        0.48      0.73 o 
   6  -8   1       37.02       43.72      5.89 o 
  -7  -7   1        0.76        0.71      1.17 o 
  -6  -7   1        0.95        0.86      0.59 o 
  -5  -7   1       57.46       62.62      3.29 o 
  -4  -7   1       20.35       20.06      1.54 o 
  -3  -7   1       23.09       25.64      1.66 o 
  -2  -7   1      252.68      224.12     11.29 o 
  -1  -7   1       96.34       84.99      3.54 o 
   0  -7   1       29.79       26.70      1.44 o 
   1  -7   1       52.88       58.39      3.90 o 
   2  -7   1       24.65       23.74      1.23 o 
   3  -7   1        7.60        8.39      0.76 o 
   4  -7   1       27.45       30.36      1.74 o 
   5  -7   1       12.16        4.81      3.31 o 
   6  -7   1        7.89        7.94      1.12 o 
   7  -7   1        3.30        5.24      1.81 o 
  -8  -6   1       62.77       55.06      5.33 o 
  -7  -6   1        0.10        0.23      0.63 o 
  -6  -6   1        8.84       10.26      1.06 o 
  -5  -6   1       86.69       90.90      3.76 o 
  -4  -6   1        1.32        1.01      0.48 o 
  -3  -6   1       25.10       21.15      1.54 o 
  -2  -6   1      243.32      234.23     11.13 o 
  -1  -6   1       86.96       87.79      3.25 o 
   0  -6   1       43.77       45.97      2.02 o 
   1  -6   1        5.81        6.39      0.76 o 
   2  -6   1      496.87      472.87     19.28 o 
   3  -6   1        4.85        3.19      0.46 o 
   4  -6   1       27.26       27.26      1.49 o 
   5  -6   1      159.32      169.57      9.39 o 
   6  -6   1       12.73       14.57      1.18 o 
   7  -6   1        1.53        2.22      0.65 o 
   8  -6   1       20.42       21.90      2.69 o 
  -8  -5   1       39.59       34.55      4.09 o 
  -7  -5   1       18.19       16.10      2.07 o 
  -6  -5   1       35.21       36.95      2.99 o 
  -5  -5   1        0.66        0.82      0.36 o 
  -4  -5   1      174.81      167.20      6.40 o 
  -3  -5   1        5.28        6.57      0.66 o 
  -2  -5   1        5.79        6.11      0.88 o 
  -1  -5   1      703.93      733.03     32.84 o 
   0  -5   1       11.65       10.96      0.92 o 
   1  -5   1       36.30       38.23      1.76 o 
   2  -5   1      746.26      768.27     33.81 o 
   3  -5   1       35.30       39.18      1.72 o 
   4  -5   1        4.43        4.44      0.57 o 
   5  -5   1        2.41        1.94      0.40 o 
   6  -5   1      257.56      265.16     13.26 o 
   7  -5   1        1.36        1.31      0.52 o 
   8  -5   1       10.03       10.85      1.13 o 
  -9  -4   1        5.64        4.16      1.63 o 
  -8  -4   1       17.23       15.19      2.11 o 
  -7  -4   1       19.66       16.95      1.94 o 
  -6  -4   1        5.39        5.45      0.54 o 
  -5  -4   1       99.97       94.92      3.54 o 
  -4  -4   1     1090.77     1113.61     56.03 o 
  -3  -4   1       28.77       30.50      1.39 o 
  -2  -4   1      364.04      392.61     15.14 o 
  -1  -4   1        2.25        5.04      0.51 o 
   0  -4   1      944.48     1049.94     48.91 o 
   1  -4   1        2.70        3.12      0.47 o 
   2  -4   1      271.95      253.87      8.84 o 
   3  -4   1      388.78      370.34     13.32 o 
   4  -4   1        0.09        0.06      0.15 o 
   5  -4   1        4.98        3.43      0.52 o 
   6  -4   1      305.35      306.20     20.39 o 
   7  -4   1       13.19       14.38      0.97 o 
   8  -4   1       19.45       19.57      1.17 o 
   9  -4   1       10.51        9.17      1.27 o 
  -9  -3   1        1.57        1.12      0.88 o 
  -8  -3   1       11.26       10.80      2.05 o 
  -7  -3   1        6.71        6.56      1.34 o 
  -6  -3   1       31.90       36.25      3.25 o 
  -5  -3   1       23.84       23.08      0.99 o 
  -4  -3   1        5.57        4.96      0.64 o 
  -3  -3   1      234.14      241.94      8.59 o 
  -2  -3   1       15.88       22.46      1.09 o 
  -1  -3   1       26.28       36.75      1.35 o 
   0  -3   1      327.16      345.31     12.12 o 
   1  -3   1      189.76      194.89      6.49 o 
   2  -3   1       46.83       59.91      1.84 o 
   3  -3   1      585.71      644.57     26.16 o 
   4  -3   1      271.47      273.46      9.51 o 
   5  -3   1      277.98      279.86     11.59 o 
   6  -3   1       21.86       20.22      1.14 o 
   7  -3   1        0.91        1.13      0.36 o 
   8  -3   1       16.17       15.71      1.06 o 
   9  -3   1        9.29        7.35      1.14 o 
  -9  -2   1       15.79       15.61      2.94 o 
  -8  -2   1       20.45       18.23      2.50 o 
  -7  -2   1       88.99       97.75     10.10 o 
  -6  -2   1      145.89      147.70     10.39 o 
  -5  -2   1      109.13      117.67      4.83 o 
  -4  -2   1       31.64       30.39      1.60 o 
  -3  -2   1       54.17       56.63      1.72 o 
  -2  -2   1     1410.54     1577.32     80.47 o 
  -1  -2   1      782.27      983.82     43.37 o 
   0  -2   1     1971.88     2181.10    120.81 o 
   1  -2   1      298.22      337.66     11.00 o 
   2  -2   1      169.70      178.79     11.59 o 
   3  -2   1      442.77      520.78     19.78 o 
   4  -2   1      183.20      171.97      7.16 o 
   5  -2   1       59.53       62.78      2.31 o 
   6  -2   1      132.05      133.48      4.91 o 
   7  -2   1      209.33      215.07     10.41 o 
   8  -2   1        4.00        5.44      0.55 o 
   9  -2   1       24.50       20.13      6.28 o 
  10  -2   1       17.35       21.83      9.41 o 
  -9  -1   1       28.02       29.67      3.38 o 
  -8  -1   1        3.53        3.36      1.92 o 
  -7  -1   1        1.26        2.36      0.96 o 
  -6  -1   1       15.09       13.43      1.80 o 
  -5  -1   1      535.14      490.67     39.76 o 
  -4  -1   1        2.12        2.57      0.21 o 
  -3  -1   1      928.75     1107.49     49.96 o 
  -2  -1   1        0.08        0.66      0.20 o 
  -1  -1   1     1032.08     1193.36     54.27 o 
   0  -1   1      410.89      442.52     26.19 o 
   1  -1   1     2872.90     3006.23    179.16 o 
   2  -1   1     1072.84     1267.70     94.92 o 
   3  -1   1      193.48      201.23      7.54 o 
   4  -1   1        2.92        4.45      0.56 o 
   5  -1   1      742.54      802.47     35.31 o 
   6  -1   1       51.38       55.02      2.27 o 
   7  -1   1      514.25      555.96     27.07 o 
   8  -1   1        5.79        5.60      0.58 o 
   9  -1   1        0.19        0.16      0.43 o 
  10  -1   1        0.16        0.29      0.57 o 
  -9   0   1       43.98       42.62      6.84 o 
  -8   0   1        3.69        2.82      1.75 o 
  -7   0   1       24.66       22.94      2.34 o 
  -6   0   1      103.83       99.83      5.88 o 
  -5   0   1       18.43       18.59      2.19 o 
  -4   0   1        0.10        0.09      0.32 o 
  -3   0   1      952.44     1209.92     82.79 o 
  -2   0   1      480.49      578.58     57.02 o 
  -1   0   1      193.31      193.20      6.37 o 
   1   0   1      214.49      280.01     18.53 o 
   2   0   1      132.66      116.27      8.28 o 
   3   0   1       17.24       16.05      0.59 o 
   4   0   1      698.27      766.18     31.85 o 
   5   0   1        1.16        0.85      0.27 o 
   6   0   1        0.39        0.42      0.21 o 
   7   0   1       42.07       47.76      1.82 o 
   8   0   1        4.66        4.49      0.46 o 
   9   0   1       25.59       24.24      3.41 o 
  10   0   1       12.84       11.64      2.85 o 
  -9   1   1       99.31       96.54     11.96 o 
  -8   1   1       59.61       50.36      5.78 o 
  -7   1   1        0.00        0.00      0.29 o 
  -6   1   1      121.36      117.41      6.81 o 
  -5   1   1      168.56      186.25      5.65 o 
  -4   1   1       10.78       12.27      0.49 o 
  -3   1   1       15.21       12.29      0.44 o 
  -2   1   1     1756.74     1855.72    167.68 o 
  -1   1   1     1080.14     1112.08     48.19 o 
   1   1   1     3604.48     3990.98    262.75 o 
   2   1   1        0.13        2.44      2.17 o 
   3   1   1      678.35      779.14     32.02 o 
   4   1   1       60.51       60.97      2.37 o 
   5   1   1      706.87      830.59     36.27 o 
   6   1   1       64.06       64.22      2.97 o 
   7   1   1        8.68        2.95      2.37 o 
   8   1   1       69.63       78.45      3.78 o 
   9   1   1       81.83       81.36      7.11 o 
  10   1   1        1.72        1.86      1.16 o 
  -9   2   1       23.96       20.93      6.39 o 
  -8   2   1       31.04       31.51      4.79 o 
  -7   2   1        1.19        1.64      0.98 o 
  -6   2   1      110.42      108.16      4.36 o 
  -5   2   1      627.66      667.62     27.67 o 
  -4   2   1      173.16      183.94      9.17 o 
  -3   2   1      132.62      147.73      7.57 o 
  -2   2   1      149.13      132.27      6.53 o 
  -1   2   1       35.93       27.00      1.28 o 
   0   2   1      319.53      262.76      8.14 o 
   1   2   1      457.07      461.10     16.86 o 
   2   2   1        4.32        3.45      0.34 o 
   3   2   1       26.53       32.35      1.23 o 
   4   2   1      599.67      664.47     27.45 o 
   5   2   1      101.17      102.82      4.24 o 
   6   2   1      273.02      255.68     11.67 o 
   7   2   1        0.34        0.25      0.19 o 
   8   2   1       29.27       33.56      4.95 o 
   9   2   1        0.01        0.07      0.74 o 
  10   2   1       20.04       19.09      2.36 o 
  -9   3   1        0.00        0.00      0.51 o 
  -8   3   1       30.72       27.67      2.69 o 
  -7   3   1       69.12       80.34      4.57 o 
  -6   3   1       37.56       39.74      1.54 o 
  -5   3   1      321.56      345.43     13.70 o 
  -4   3   1      287.42      315.72     24.76 o 
  -3   3   1      110.15      133.10      4.43 o 
  -2   3   1        7.70        6.49      0.52 o 
  -1   3   1      324.65      298.35     12.22 o 
   0   3   1      139.01      143.87     10.05 o 
   1   3   1        0.19        2.41      0.86 o 
   2   3   1      593.03      672.71     27.29 o 
   3   3   1      358.77      334.07     19.13 o 
   4   3   1       39.13       35.77      1.48 o 
   5   3   1      168.34      163.03      5.91 o 
   6   3   1        1.05        1.97      0.37 o 
   7   3   1       40.84       39.97      2.75 o 
   8   3   1        9.25        9.55      1.84 o 
   9   3   1       26.25       21.93      4.29 o 
  10   3   1        8.65        8.33      2.98 o 
  -9   4   1        0.29        0.54      1.32 o 
  -8   4   1        8.77        8.44      1.66 o 
  -7   4   1      107.13      105.05      4.66 o 
  -6   4   1        1.24        1.34      0.57 o 
  -5   4   1       22.61       24.53      1.31 o 
  -4   4   1       52.34       47.05      1.86 o 
  -3   4   1      299.61      300.01     10.92 o 
  -2   4   1        7.83       13.85      0.85 o 
  -1   4   1     1115.39     1223.24     58.78 o 
   0   4   1      164.57      149.42      9.21 o 
   1   4   1       26.28       24.47      1.10 o 
   2   4   1      278.33      299.11     11.07 o 
   3   4   1       42.99       40.52      1.85 o 
   4   4   1       64.54       64.00      2.46 o 
   5   4   1       39.05       33.86      1.82 o 
   6   4   1       11.37       13.26      0.90 o 
   7   4   1       42.77       47.38      5.20 o 
   8   4   1        6.21        7.90      0.75 o 
   9   4   1       15.67       14.85      2.11 o 
  -8   5   1        1.00        0.60      1.02 o 
  -7   5   1       24.30       24.23      1.87 o 
  -6   5   1       69.62       72.79      4.32 o 
  -5   5   1      118.64      116.98      4.64 o 
  -4   5   1      312.30      297.44     11.63 o 
  -3   5   1      328.49      325.60     13.02 o 
  -2   5   1       22.67       19.76      1.16 o 
  -1   5   1      235.45      230.81      8.19 o 
   0   5   1      262.89      253.37     17.30 o 
   1   5   1      199.05      202.33      6.98 o 
   2   5   1      200.60      221.31      9.85 o 
   3   5   1        5.26        3.46      0.61 o 
   4   5   1      115.90      109.65      4.23 o 
   5   5   1      141.41      133.29      5.07 o 
   6   5   1      334.37      318.27     12.94 o 
   7   5   1        5.56        5.82      0.77 o 
   8   5   1        0.18        0.04      0.17 o 
   9   5   1        0.00        0.00      0.58 o 
  -8   6   1        5.70        7.58      5.90 o 
  -7   6   1        7.25        6.53      0.73 o 
  -6   6   1       21.98       26.21      2.78 o 
  -5   6   1       65.83       68.20      3.41 o 
  -4   6   1      107.70      106.12      4.23 o 
  -3   6   1        2.00        5.36      0.66 o 
  -2   6   1        6.88        4.56      0.54 o 
  -1   6   1      182.91      174.76      6.63 o 
   0   6   1      265.01      250.49      9.52 o 
   1   6   1       75.48       76.50      5.76 o 
   2   6   1       30.82       29.53      1.63 o 
   3   6   1      119.33      121.71      4.89 o 
   4   6   1       20.31       19.78      1.42 o 
   5   6   1       44.11       45.08      2.44 o 
   6   6   1       63.18       67.37      3.24 o 
   7   6   1        2.90        2.76      0.62 o 
   8   6   1       11.70       14.57      1.69 o 
   9   6   1        3.65        3.69      1.46 o 
  -7   7   1        1.19        0.81      0.71 o 
  -6   7   1      109.15       97.79      7.00 o 
  -5   7   1        0.01        0.11      0.29 o 
  -4   7   1        0.02        0.01      0.24 o 
  -3   7   1       49.18       51.80      3.72 o 
  -2   7   1       93.79       93.86      3.91 o 
  -1   7   1      162.09      155.00      8.12 o 
   0   7   1      621.22      594.20     41.50 o 
   1   7   1       35.96       30.12      1.57 o 
   2   7   1       16.22       16.47      1.22 o 
   3   7   1       10.81       12.43      1.14 o 
   4   7   1      202.29      185.47     12.19 o 
   5   7   1        0.87        0.44      0.38 o 
   6   7   1        0.01        0.06      0.36 o 
   7   7   1       15.06       18.53      1.47 o 
   8   7   1       15.48       22.90      2.95 o 
  -6   8   1       20.72       20.68      3.53 o 
  -5   8   1       33.46       29.64      2.79 o 
  -4   8   1       50.61       45.33      5.91 o 
  -3   8   1        4.98        4.11      0.87 o 
  -2   8   1      109.18      113.55      5.57 o 
  -1   8   1       31.70       33.06      2.39 o 
   0   8   1       12.07       11.37      1.09 o 
   1   8   1       68.42       65.75      3.87 o 
   2   8   1       17.99       20.48      1.44 o 
   3   8   1      101.19      100.69      4.42 o 
   4   8   1       47.96       44.59      3.96 o 
   5   8   1       39.07       42.72      3.12 o 
   6   8   1       24.05       28.52      2.24 o 
   7   8   1        9.63       11.12      1.30 o 
  -5   9   1       19.61       16.20      2.00 o 
  -4   9   1        7.98        9.79      1.13 o 
  -3   9   1        5.32        7.43      0.93 o 
  -2   9   1       34.70       32.33      2.91 o 
  -1   9   1        0.25        0.08      0.31 o 
   0   9   1       10.00       10.95      1.37 o 
   1   9   1        6.66        7.96      1.39 o 
   2   9   1       32.90       32.74      3.45 o 
   3   9   1        1.33        0.89      0.53 o 
   4   9   1        2.83        1.48      0.72 o 
   5   9   1       26.07       27.66      2.70 o 
   6   9   1        0.67        0.34      0.40 o 
  -3  10   1        9.52       11.62      1.50 o 
  -2  10   1        0.44        0.24      0.40 o 
  -1  10   1      113.60      110.37     13.07 o 
   0  10   1        2.78        3.62      0.79 o 
   1  10   1        6.72        7.12      1.16 o 
   2  10   1       25.75       28.14      2.14 o 
   3  10   1       14.56       12.47      2.22 o 
   4  10   1        0.15        0.20      0.41 o 
   5  10   1       12.40       14.34      1.66 o 
  -1  11   1        1.15        1.00      0.56 o 
   0  11   1       20.09       20.06      4.76 o 
   1  11   1        3.63        3.83      0.96 o 
   2  11   1        1.85        3.03      0.92 o 
  -3  -9   2        1.26        1.00      0.60 o 
  -2  -9   2       31.75       35.59      5.63 o 
  -1  -9   2       10.26       10.72      1.59 o 
   0  -9   2        1.19        1.74      0.65 o 
   1  -9   2        4.71        5.66      3.07 o 
   2  -9   2      102.79      121.56      9.89 o 
   3  -9   2        2.63        3.06      1.53 o 
   4  -9   2        8.71        6.25      4.37 o 
  -5  -8   2        1.89        1.21      0.68 o 
  -4  -8   2       23.24       27.85      2.09 o 
  -3  -8   2        0.63        0.68      0.50 o 
  -2  -8   2       48.37       46.84      4.44 o 
  -1  -8   2       13.58       12.15      1.48 o 
   0  -8   2        0.01        0.02      0.20 o 
   1  -8   2        0.02        0.19      0.36 o 
   2  -8   2       72.04       94.61      6.67 o 
   3  -8   2       42.68       45.67      5.10 o 
   4  -8   2       50.46       49.57      4.83 o 
   5  -8   2       37.15       44.44      6.79 o 
  -6  -7   2        0.13        0.30      0.38 o 
  -5  -7   2       17.41       16.91      1.25 o 
  -4  -7   2        9.70       12.12      1.34 o 
  -3  -7   2       19.26       20.27      1.54 o 
  -2  -7   2        1.32        0.89      0.42 o 
  -1  -7   2      150.59      142.96      5.75 o 
   0  -7   2      136.01      129.56      7.11 o 
   1  -7   2       58.44       61.87      5.02 o 
   2  -7   2       65.04       62.48      5.32 o 
   3  -7   2        7.51        7.05      1.03 o 
   4  -7   2       62.65       73.32      6.51 o 
   5  -7   2       66.30       68.25     11.90 o 
   6  -7   2       55.34       53.57      8.88 o 
   7  -7   2        6.91        7.24      1.87 o 
  -7  -6   2        6.46        4.38      1.57 o 
  -6  -6   2       38.79       46.53      4.92 o 
  -5  -6   2       11.64        9.98      0.82 o 
  -4  -6   2      115.53      121.97      5.49 o 
  -3  -6   2        4.68        4.10      0.69 o 
  -2  -6   2        3.12        2.38      0.84 o 
  -1  -6   2      110.23      101.40      4.09 o 
   0  -6   2       11.81       15.67      0.97 o 
   1  -6   2       52.42       51.76      3.42 o 
   2  -6   2        8.99        8.95      0.69 o 
   3  -6   2      169.87      181.78      6.64 o 
   4  -6   2       37.22       39.82      2.52 o 
   5  -6   2        1.53        1.76      0.40 o 
   6  -6   2       55.53       61.01      3.30 o 
   7  -6   2       45.38       44.51      6.76 o 
   8  -6   2        0.01        1.84      1.99 o 
  -8  -5   2        2.77        2.88      3.33 o 
  -7  -5   2       89.48       76.35      5.36 o 
  -6  -5   2        0.01       -0.04      0.17 o 
  -5  -5   2        1.52        1.68      0.57 o 
  -4  -5   2        3.79        4.51      0.63 o 
  -3  -5   2      140.19      139.65      5.68 o 
  -2  -5   2        7.51        7.57      0.77 o 
  -1  -5   2       62.97       55.17      2.24 o 
   0  -5   2        1.23        0.53      0.27 o 
   1  -5   2      173.46      175.68      6.06 o 
   2  -5   2      249.90      239.44     11.72 o 
   3  -5   2      806.18      831.51     36.99 o 
   4  -5   2        8.71       10.85      1.35 o 
   5  -5   2       12.91       11.80      0.91 o 
   6  -5   2        0.38        0.40      0.34 o 
   7  -5   2       53.44       56.06      2.86 o 
   8  -5   2       33.72       35.29      2.72 o 
  -8  -4   2        0.47        0.45      0.67 o 
  -7  -4   2      102.66       99.32     20.82 o 
  -6  -4   2       13.14       13.25      1.14 o 
  -5  -4   2       26.03       26.59      1.20 o 
  -4  -4   2       15.20       13.45      1.09 o 
  -3  -4   2      241.52      249.74      9.23 o 
  -2  -4   2       58.55       57.69      2.16 o 
  -1  -4   2       11.86       12.91      0.90 o 
   0  -4   2      426.44      440.91     16.74 o 
   1  -4   2        7.05        6.93      0.39 o 
   2  -4   2       31.70       37.79      1.76 o 
   3  -4   2       35.55       29.34      1.24 o 
   4  -4   2       47.18       43.59      1.51 o 
   5  -4   2       73.66       73.94      2.60 o 
   6  -4   2       11.29       12.18      1.19 o 
   7  -4   2      124.28      120.37      5.86 o 
   8  -4   2        9.51       10.08      0.99 o 
   9  -4   2        0.09        0.86      0.52 o 
  -8  -3   2        8.78        6.93      1.73 o 
  -7  -3   2        1.75        1.36      0.92 o 
  -6  -3   2      147.58      175.75     14.52 o 
  -5  -3   2      173.71      183.68     11.54 o 
  -4  -3   2        0.40        0.13      0.18 o 
  -3  -3   2      478.13      477.78     34.00 o 
  -2  -3   2       76.75       80.25      2.98 o 
  -1  -3   2        9.18       12.48      0.75 o 
   0  -3   2       32.78       22.91      0.93 o 
   1  -3   2      601.91      679.23     27.12 o 
   2  -3   2       76.56       77.05      2.10 o 
   3  -3   2        6.12        4.95      0.34 o 
   4  -3   2       60.20       60.15      2.14 o 
   5  -3   2      460.83      498.55     20.41 o 
   6  -3   2       33.05       31.01      1.42 o 
   7  -3   2      188.11      185.11      7.25 o 
   8  -3   2       49.29       51.42      4.85 o 
   9  -3   2        3.74        4.25      0.89 o 
  -9  -2   2       17.21       20.93      3.20 o 
  -8  -2   2       26.23       23.27      3.06 o 
  -7  -2   2        3.05        2.81      1.09 o 
  -6  -2   2       18.15       23.03      2.87 o 
  -5  -2   2       29.17       30.18      2.47 o 
  -4  -2   2       32.21       37.74      2.12 o 
  -3  -2   2      178.39      197.19      9.26 o 
  -2  -2   2       48.33       53.10      2.43 o 
  -1  -2   2       98.70      123.35      6.28 o 
   0  -2   2      310.53      365.15     12.38 o 
   1  -2   2       38.15       31.64      0.90 o 
   2  -2   2      735.29      911.00     51.99 o 
   3  -2   2       96.10       85.31      3.06 o 
   4  -2   2      254.21      284.57     10.27 o 
   5  -2   2       89.53       87.71      3.57 o 
   6  -2   2       65.26       64.80      2.37 o 
   7  -2   2        7.59        7.81      0.75 o 
   8  -2   2       27.88       27.43      2.12 o 
   9  -2   2       36.68       31.29      8.02 o 
  10  -2   2        7.38        7.82      1.66 o 
  -9  -1   2       49.12       54.52      6.45 o 
  -8  -1   2       67.47       60.34      6.44 o 
  -7  -1   2        0.65        0.52      0.70 o 
  -6  -1   2       59.32       61.68      4.12 o 
  -5  -1   2      123.06      116.07     13.92 o 
  -4  -1   2      129.33        3.38     64.33 o 
  -3  -1   2        0.51        0.23      0.13 o 
  -2  -1   2     1629.94     1928.55    103.14 o 
  -1  -1   2      672.91      758.03     31.49 o 
   0  -1   2      177.77      201.19     12.22 o 
   1  -1   2     3219.23     3624.79    337.69 o 
   2  -1   2       78.09       72.34      2.25 o 
   3  -1   2      122.71      116.19      3.31 o 
   4  -1   2      447.66      489.01     18.35 o 
   5  -1   2       76.63       74.53      3.04 o 
   6  -1   2       67.20       69.85      2.63 o 
   7  -1   2        0.11        0.10      0.22 o 
   8  -1   2       85.79       87.91      3.69 o 
   9  -1   2       39.68       35.50      5.35 o 
  10  -1   2        4.98        4.49      1.63 o 
  -9   0   2        0.86        0.72      0.83 o 
  -8   0   2       16.65       16.17      2.23 o 
  -7   0   2       57.15       51.76      5.36 o 
  -6   0   2       86.65       74.36      4.79 o 
  -5   0   2      255.83      246.42     14.69 o 
  -4   0   2      178.81      173.89      8.93 o 
  -3   0   2      404.91      490.95     43.57 o 
  -2   0   2      692.64      870.88     56.68 o 
  -1   0   2      674.52      793.28     31.79 o 
   0   0   2      611.33      695.73     26.71 o 
   1   0   2       71.91       72.66      3.54 o 
   2   0   2      106.37      108.07      4.43 o 
   3   0   2      178.72      178.12      6.97 o 
   4   0   2      602.60      690.47     28.12 o 
   5   0   2      222.58      213.03      7.42 o 
   6   0   2      135.22      155.67      6.83 o 
   7   0   2       94.47      103.98      6.91 o 
   8   0   2      109.70       98.88      4.32 o 
   9   0   2        7.75        6.95      1.72 o 
  10   0   2       46.45       45.83      5.46 o 
  -9   1   2       31.42       28.42      5.23 o 
  -8   1   2       73.16       73.08      8.47 o 
  -7   1   2       46.71       40.19      3.63 o 
  -6   1   2        1.55        1.53      0.83 o 
  -5   1   2       41.22       41.00      3.00 o 
  -4   1   2      162.24      141.01      6.85 o 
  -3   1   2      131.84      131.26     10.86 o 
  -2   1   2      229.76        6.19    122.74 o 
  -1   1   2      385.50      388.05     23.02 o 
   0   1   2       51.53       38.58      2.53 o 
   1   1   2     3542.32     3658.62    260.38 o 
   2   1   2     7527.07     7602.32    631.30 o 
   3   1   2       39.97       34.33      2.31 o 
   4   1   2      402.02      438.90     16.06 o 
   5   1   2       27.26       24.17      1.20 o 
   6   1   2        3.74        2.60      0.40 o 
   7   1   2       46.70       48.22      4.17 o 
   8   1   2       29.48       30.92      2.22 o 
   9   1   2       14.24       13.07      1.73 o 
  10   1   2        1.48        1.61      0.78 o 
  -9   2   2       12.68       10.58      3.28 o 
  -8   2   2       44.77       46.67      7.52 o 
  -7   2   2       67.97       67.99      5.04 o 
  -6   2   2       11.68       11.60      2.16 o 
  -5   2   2      182.56      172.62     15.98 o 
  -4   2   2      456.71      499.85     25.46 o 
  -3   2   2      103.51      117.17      4.53 o 
  -2   2   2      338.19      342.46     12.02 o 
  -1   2   2      427.15      507.85     18.47 o 
   0   2   2     1861.85     1800.24     92.58 o 
   1   2   2     1010.54      989.62     43.20 o 
   2   2   2     1258.21     1319.49     62.91 o 
   3   2   2      862.41      889.68     38.38 o 
   4   2   2        0.28        0.25      0.20 o 
   5   2   2      112.48      113.27      3.97 o 
   6   2   2      434.22      416.87     19.02 o 
   7   2   2       18.76       22.68      1.51 o 
   8   2   2       25.83       31.15      4.19 o 
   9   2   2       26.77       24.31      4.59 o 
  10   2   2       47.58       41.92      5.54 o 
  -9   3   2        0.71        0.52      2.54 o 
  -8   3   2        3.07        2.64      1.21 o 
  -7   3   2       11.27       13.95      2.07 o 
  -6   3   2       48.96       52.66      2.05 o 
  -5   3   2      183.65      187.97      6.55 o 
  -4   3   2      269.51      285.67     10.84 o 
  -3   3   2      454.32      455.60     28.26 o 
  -2   3   2        0.54        0.41      0.20 o 
  -1   3   2       77.89       85.75      3.40 o 
   0   3   2     2712.09     3233.33    205.51 o 
   1   3   2        7.31       11.99      0.85 o 
   2   3   2      107.42      110.52      5.05 o 
   3   3   2       30.58       25.80      1.11 o 
   4   3   2      549.52      558.65     22.38 o 
   5   3   2      105.38      114.97      7.40 o 
   6   3   2      209.31      221.70      8.85 o 
   7   3   2       51.11       45.41      2.12 o 
   8   3   2        0.27        0.33      0.23 o 
   9   3   2        3.74        3.85      1.16 o 
  10   3   2       13.71       15.39      2.99 o 
  -8   4   2        2.38        2.89      1.87 o 
  -7   4   2        2.94        2.59      1.56 o 
  -6   4   2      133.59      145.17      5.76 o 
  -5   4   2        0.50        0.61      0.30 o 
  -4   4   2        2.44        2.11      0.34 o 
  -3   4   2       79.26       70.41      2.97 o 
  -2   4   2       64.54       55.19      1.87 o 
  -1   4   2      324.93      363.96     20.13 o 
   0   4   2        5.84        8.04      0.60 o 
   1   4   2     1074.21     1255.94     60.95 o 
   2   4   2      297.69      324.73     11.93 o 
   3   4   2      103.57       94.81      3.17 o 
   4   4   2      383.91      365.54     13.76 o 
   5   4   2        0.12        0.23      0.23 o 
   6   4   2       16.23       12.46      1.21 o 
   7   4   2       77.99       77.11      4.60 o 
   8   4   2       42.24       44.65      3.40 o 
   9   4   2        9.00        8.05      2.20 o 
  10   4   2        1.07        0.63      0.74 o 
  -8   5   2        1.18        0.79      0.82 o 
  -7   5   2       24.42       20.28      5.27 o 
  -6   5   2       47.26       52.14      2.55 o 
  -5   5   2       10.97       12.63      1.06 o 
  -4   5   2        8.99        7.89      0.77 o 
  -3   5   2        0.74        0.60      0.38 o 
  -2   5   2      222.02      234.01     15.87 o 
  -1   5   2        4.02        5.43      0.54 o 
   0   5   2       13.84       12.10      0.78 o 
   1   5   2      348.58      355.21     13.68 o 
   2   5   2       54.00       48.49      2.13 o 
   3   5   2      146.45      147.28      5.60 o 
   4   5   2        1.23        1.55      0.48 o 
   5   5   2      131.20      131.16      5.42 o 
   6   5   2        3.61        5.44      0.75 o 
   7   5   2       28.50       29.87      2.24 o 
   8   5   2       47.52       53.87      6.59 o 
   9   5   2        0.02       -0.03      0.39 o 
  -7   6   2        7.17        7.13      2.24 o 
  -6   6   2        1.47        1.58      0.52 o 
  -5   6   2      239.48      253.11     22.89 o 
  -4   6   2      105.63       97.02      4.93 o 
  -3   6   2      194.97      156.89      8.51 o 
  -2   6   2       36.11       32.24      2.49 o 
  -1   6   2      230.02      214.75      7.88 o 
   0   6   2        2.04        2.75      0.85 o 
   1   6   2       17.83       16.00      1.19 o 
   2   6   2      272.99      259.87      9.66 o 
   3   6   2       25.26       21.52      1.52 o 
   4   6   2        1.69        2.05      0.57 o 
   5   6   2      250.18      243.51     10.26 o 
   6   6   2       99.34       99.74      4.79 o 
   7   6   2       65.35       64.02      3.50 o 
   8   6   2        0.42        0.21      0.38 o 
   9   6   2       42.85       43.89      4.37 o 
  -7   7   2        8.15        9.94      3.29 o 
  -6   7   2       14.91       16.07      1.42 o 
  -5   7   2        1.03        1.22      0.53 o 
  -4   7   2       93.04       73.21      4.13 o 
  -3   7   2       54.98       44.57      2.77 o 
  -2   7   2        0.65        1.17      0.48 o 
  -1   7   2        2.77        2.18      0.56 o 
   0   7   2      135.72      141.94      7.71 o 
   1   7   2       21.03       19.24      1.72 o 
   2   7   2        5.47        5.63      0.86 o 
   3   7   2       90.24       78.65      3.53 o 
   4   7   2       22.31       20.42      1.61 o 
   5   7   2        2.02        1.98      0.85 o 
   6   7   2       51.63       57.59      3.50 o 
   7   7   2        2.63        2.33      0.87 o 
   8   7   2        1.59        1.47      0.80 o 
  -6   8   2        0.00        0.03      0.52 o 
  -5   8   2       77.35       88.53      4.19 o 
  -4   8   2       10.82       11.10      1.50 o 
  -3   8   2       29.92       27.81      1.81 o 
  -2   8   2       80.91       74.85      5.38 o 
  -1   8   2       56.06       54.51      3.36 o 
   0   8   2      177.98      189.04     10.01 o 
   1   8   2      272.03      270.01     12.14 o 
   2   8   2       13.66       13.36      1.28 o 
   3   8   2        6.05        4.99      0.78 o 
   4   8   2       13.80       11.44      1.35 o 
   5   8   2       38.18       37.84      2.87 o 
   6   8   2       21.47       23.91      3.59 o 
   7   8   2        6.38        6.23      0.95 o 
   8   8   2       10.54       14.73      1.78 o 
  -5   9   2       44.80       50.92      3.28 o 
  -4   9   2       44.70       50.38      3.48 o 
  -3   9   2       13.18       12.49      1.54 o 
  -2   9   2        7.94        8.91      1.15 o 
  -1   9   2       40.60       43.39      2.45 o 
   0   9   2       47.60       49.96      3.77 o 
   1   9   2        4.12        4.63      0.85 o 
   2   9   2        7.97        9.75      1.24 o 
   3   9   2        0.15        0.12      0.25 o 
   4   9   2      128.22      118.35      8.47 o 
   5   9   2        8.54        7.42      1.52 o 
   6   9   2        4.89        6.36      1.15 o 
   7   9   2       13.49       14.02      1.53 o 
  -4  10   2       36.47       43.58      2.84 o 
  -3  10   2        2.96        2.98      0.83 o 
  -2  10   2        5.88        8.85      1.16 o 
  -1  10   2       29.64       34.48      2.40 o 
   0  10   2        0.40        0.15      0.48 o 
   1  10   2       46.26       43.15      5.17 o 
   2  10   2        5.83        6.48      0.99 o 
   3  10   2       36.99       33.58      5.14 o 
   4  10   2        0.09        0.30      0.52 o 
   5  10   2        2.25        1.43      0.77 o 
  -1  11   2        2.43        3.10      0.98 o 
   0  11   2       33.15       42.94      9.19 o 
   1  11   2       11.31       12.74      2.06 o 
   2  11   2        0.59        0.48      0.43 o 
   3  11   2        3.93        2.64      1.00 o 
  -1  -9   3      133.07      101.97     57.35 o 
   0  -9   3       12.47        9.38      5.52 o 
   1  -9   3       30.32       29.86      4.16 o 
   2  -9   3        0.03       -0.01      0.68 o 
   3  -9   3       19.64       27.11      8.68 o 
  -4  -8   3       22.17       25.98      3.54 o 
  -3  -8   3       12.25       12.41      1.97 o 
  -2  -8   3        0.74        0.91      0.66 o 
  -1  -8   3       13.73       15.70      2.71 o 
   0  -8   3       10.70       12.47      2.29 o 
   1  -8   3       26.18       25.53      3.25 o 
   2  -8   3        2.84        1.97      1.27 o 
   3  -8   3       15.15       15.21      2.68 o 
   4  -8   3       26.16       31.39      5.55 o 
   5  -8   3        9.00       12.80      3.81 o 
  -5  -7   3        5.10        4.01      1.01 o 
  -4  -7   3       19.88       23.07      1.63 o 
  -3  -7   3       31.45       31.28      4.33 o 
  -2  -7   3        3.76        3.62      0.64 o 
  -1  -7   3        7.40        8.41      0.93 o 
   0  -7   3        7.40        8.19      0.89 o 
   1  -7   3       74.49       76.94      9.50 o 
   2  -7   3        6.98        9.59      1.24 o 
   3  -7   3      148.32      138.97      9.14 o 
   4  -7   3        2.10        2.69      1.83 o 
   5  -7   3        2.80        2.54      1.85 o 
   6  -7   3       10.92       11.91      3.75 o 
  -6  -6   3       16.50       11.34      8.24 o 
  -5  -6   3        0.27        0.41      0.28 o 
  -4  -6   3        2.92        3.46      0.68 o 
  -3  -6   3       30.91       33.58      2.96 o 
  -2  -6   3       91.83       98.84      4.17 o 
  -1  -6   3        9.38        7.72      0.81 o 
   0  -6   3      428.72      422.17     27.43 o 
   1  -6   3       24.06       27.84      3.16 o 
   2  -6   3       21.18       21.28      1.46 o 
   3  -6   3        3.60        4.73      0.42 o 
   4  -6   3       53.94       52.20      6.14 o 
   5  -6   3       33.08       33.93      4.25 o 
   6  -6   3       13.12       10.80      2.98 o 
   7  -6   3        3.23        1.90      0.89 o 
  -7  -5   3        7.81        7.63      2.52 o 
  -6  -5   3      103.36      100.27     12.18 o 
  -5  -5   3       30.59       26.64      3.43 o 
  -4  -5   3       13.89       13.39      1.19 o 
  -3  -5   3      170.73      158.75      9.35 o 
  -2  -5   3       60.84       64.19      2.91 o 
  -1  -5   3       82.56       80.94      3.10 o 
   0  -5   3      146.25      133.65      4.69 o 
   1  -5   3      188.12      188.09      8.46 o 
   2  -5   3        0.48        0.54      0.20 o 
   3  -5   3       66.00       57.70      2.78 o 
   4  -5   3      255.89      262.66     10.40 o 
   5  -5   3       40.97       41.99      1.61 o 
   6  -5   3       28.15       26.99      1.79 o 
   7  -5   3       97.19       84.67     17.31 o 
   8  -5   3        3.91        3.35      1.08 o 
  -7  -4   3       28.79       23.46      5.23 o 
  -6  -4   3       11.42       11.75      2.65 o 
  -5  -4   3       75.89       79.44      5.51 o 
  -4  -4   3        2.29        2.50      0.48 o 
  -3  -4   3       13.87       11.75      1.13 o 
  -2  -4   3      162.14      154.65      5.61 o 
  -1  -4   3        7.02        5.70      0.56 o 
   0  -4   3      312.48      320.87     18.84 o 
   1  -4   3      278.50      281.51      9.57 o 
   2  -4   3      143.52      138.32      8.06 o 
   3  -4   3       97.77      114.27      7.54 o 
   4  -4   3      233.63      233.93      8.48 o 
   5  -4   3        0.04       -0.01      0.15 o 
   6  -4   3        1.92        2.03      0.54 o 
   7  -4   3       67.80       64.41      3.75 o 
   8  -4   3       76.22       79.30      7.38 o 
   9  -4   3        4.76        6.49      1.87 o 
  -8  -3   3       33.34       36.45      3.95 o 
  -7  -3   3        0.48        0.81      0.81 o 
  -6  -3   3       19.24       20.03      4.40 o 
  -5  -3   3       85.35       96.58      6.09 o 
  -4  -3   3        8.60        7.54      0.63 o 
  -3  -3   3      269.03      267.90     12.41 o 
  -2  -3   3      573.97      582.81     23.84 o 
  -1  -3   3      514.34      551.88     21.87 o 
   0  -3   3      248.58      287.53     10.14 o 
   1  -3   3       10.42        8.62      0.39 o 
   2  -3   3      419.45      456.24     17.56 o 
   3  -3   3       10.09        9.37      0.47 o 
   4  -3   3       89.50       77.32      3.63 o 
   5  -3   3      219.46      215.22      8.94 o 
   6  -3   3       13.60       13.21      0.75 o 
   7  -3   3       23.59       21.57      1.26 o 
   8  -3   3       51.92       47.01      2.45 o 
   9  -3   3       47.62       52.98      3.38 o 
  -8  -2   3       42.95       44.18      4.20 o 
  -7  -2   3       74.70       68.85      6.33 o 
  -6  -2   3        1.33        0.87      0.66 o 
  -5  -2   3        1.90        2.93      0.38 o 
  -4  -2   3      427.29      440.44     29.75 o 
  -3  -2   3      143.87      136.19      6.27 o 
  -2  -2   3       32.89       28.30      1.51 o 
  -1  -2   3      935.62     1177.88     56.27 o 
   0  -2   3       43.34       39.94      4.66 o 
   1  -2   3      250.65      270.21     19.14 o 
   2  -2   3      351.14      400.19     22.34 o 
   3  -2   3      763.65      804.92     33.18 o 
   4  -2   3       86.73       90.89      2.90 o 
   5  -2   3       72.96       75.36      2.89 o 
   6  -2   3      597.09      612.78     26.52 o 
   7  -2   3        0.19        0.25      0.28 o 
   8  -2   3       18.14       18.76      1.20 o 
   9  -2   3        8.44        8.46      0.95 o 
  10  -2   3       32.54       33.21      2.88 o 
  -8  -1   3       11.99       11.17      2.80 o 
  -7  -1   3       55.64       49.43      5.45 o 
  -6  -1   3        1.85        1.15      0.75 o 
  -5  -1   3        3.49        2.01      1.24 o 
  -4  -1   3      113.62        4.23     47.86 o 
  -3  -1   3       12.20       12.05      0.49 o 
  -2  -1   3       28.99       37.16      1.31 o 
  -1  -1   3      462.35      531.12     20.31 o 
   0  -1   3     1230.25     1382.80     66.73 o 
   1  -1   3      144.00       41.23     50.82 o 
   2  -1   3      149.25      137.49      6.28 o 
   3  -1   3      345.50      371.20     33.41 o 
   4  -1   3        2.95        2.41      0.40 o 
   5  -1   3        8.37       10.03      0.82 o 
   6  -1   3       17.18       13.15      0.94 o 
   7  -1   3       55.75       55.43      2.81 o 
   8  -1   3        4.05        5.41      0.95 o 
   9  -1   3        2.10        1.31      0.52 o 
  10  -1   3        9.03        9.31      2.08 o 
  -8   0   3       14.27       12.21      2.16 o 
  -7   0   3       43.00       39.36      5.62 o 
  -6   0   3       79.72       80.27      5.21 o 
  -5   0   3       57.42       66.28      4.37 o 
  -4   0   3        1.04        1.11      0.64 o 
  -3   0   3      405.20      391.11     22.19 o 
  -2   0   3      318.05      346.60     18.01 o 
  -1   0   3      807.69      922.90     39.31 o 
   0   0   3      845.46      979.02     42.76 o 
   1   0   3      241.36      265.73     10.94 o 
   2   0   3      156.87      176.93      6.85 o 
   3   0   3      177.33      166.49      5.94 o 
   4   0   3     1115.92     1170.93     55.25 o 
   5   0   3      274.37      295.91     12.65 o 
   6   0   3        2.63        3.59      0.64 o 
   7   0   3      209.30      236.69     11.13 o 
   8   0   3       90.77       92.65      5.39 o 
   9   0   3      163.55      161.52      6.64 o 
  10   0   3       27.70       22.44      5.40 o 
  -8   1   3        2.45        2.96      2.08 o 
  -7   1   3       24.27       26.66      3.67 o 
  -6   1   3       83.58       79.67      5.45 o 
  -5   1   3       89.43       86.08      6.01 o 
  -4   1   3       99.55       85.99      5.08 o 
  -3   1   3      110.26      111.10      8.27 o 
  -2   1   3      758.85      946.32     51.55 o 
  -1   1   3     1063.30     1300.43     80.71 o 
   0   1   3      639.80      786.73     47.37 o 
   1   1   3      413.05      399.69     13.43 o 
   2   1   3     1574.75     1629.47     82.40 o 
   3   1   3      119.69      120.54      3.70 o 
   4   1   3      523.14      583.40     26.53 o 
   5   1   3      372.24      410.13     15.72 o 
   6   1   3       48.08       45.82      2.22 o 
   7   1   3       47.44       44.60      2.90 o 
   8   1   3      134.52      113.33     12.83 o 
   9   1   3       18.99       20.69      1.60 o 
  10   1   3        1.53        1.09      0.69 o 
  -8   2   3       95.14       93.11     18.76 o 
  -7   2   3      117.72      128.97      9.34 o 
  -6   2   3       24.52       26.15      2.83 o 
  -5   2   3       86.75       79.59      8.78 o 
  -4   2   3        0.36        0.54      0.72 o 
  -3   2   3      224.02      251.63     13.75 o 
  -2   2   3       45.51       45.48      2.71 o 
  -1   2   3       95.81       92.83      4.50 o 
   0   2   3       18.54       16.95      0.71 o 
   1   2   3      110.57       97.85      4.06 o 
   2   2   3     2315.76     2681.86    159.74 o 
   3   2   3     1515.38     1757.51     94.12 o 
   4   2   3       60.52       79.14      2.88 o 
   5   2   3      194.17      184.22      6.34 o 
   6   2   3       10.04       11.73      0.85 o 
   7   2   3       91.52      101.52      5.43 o 
   8   2   3       29.86       26.39      2.39 o 
   9   2   3        1.45        0.95      0.42 o 
  10   2   3        0.08        0.15      0.44 o 
  -8   3   3       47.68       50.46      5.25 o 
  -7   3   3        4.30        4.07      1.46 o 
  -6   3   3      128.71      125.47      7.87 o 
  -5   3   3       14.15       11.88      1.67 o 
  -4   3   3      262.04      260.78     10.35 o 
  -3   3   3      180.04      170.40      6.34 o 
  -2   3   3       88.15       77.29      3.28 o 
  -1   3   3      300.25      297.23     26.27 o 
   0   3   3      519.75      475.76     32.65 o 
   1   3   3       16.78        9.91      0.59 o 
   2   3   3        6.52        3.48      0.45 o 
   3   3   3        4.95        3.67      0.48 o 
   4   3   3       64.39       65.28      4.16 o 
   5   3   3       10.12        9.07      0.68 o 
   6   3   3      246.88      251.58     11.57 o 
   7   3   3       25.60       26.11      1.64 o 
   8   3   3       51.17       48.58      3.41 o 
   9   3   3       43.01       52.76     10.29 o 
  10   3   3       15.34        8.36      6.54 o 
  -8   4   3       11.83       12.23      3.65 o 
  -7   4   3       57.25       54.33      6.19 o 
  -6   4   3       25.37       22.85      2.76 o 
  -5   4   3      192.67      187.09      7.63 o 
  -4   4   3      305.12      301.10     11.33 o 
  -3   4   3      205.52      178.73      6.08 o 
  -2   4   3      699.67      729.86     43.57 o 
  -1   4   3       13.70       19.23      0.87 o 
   0   4   3      104.23      112.63      4.38 o 
   1   4   3      611.08      579.28     22.78 o 
   2   4   3      197.81      194.72      6.89 o 
   3   4   3      198.95      190.34      8.15 o 
   4   4   3       53.72       53.46      3.78 o 
   5   4   3      113.60      110.03      4.28 o 
   6   4   3      138.39      132.91      5.55 o 
   7   4   3       10.66        8.65      0.92 o 
   8   4   3       27.15       27.21      1.62 o 
   9   4   3       23.14       23.87      2.35 o 
  10   4   3        2.19        1.90      0.98 o 
  -8   5   3       41.12       64.93     12.90 o 
  -7   5   3        4.21        3.57      1.22 o 
  -6   5   3       50.79       53.91      5.94 o 
  -5   5   3       71.18       66.17      5.04 o 
  -4   5   3      137.72      133.21      5.14 o 
  -3   5   3       18.15       16.40      0.97 o 
  -2   5   3       56.89       50.72      2.10 o 
  -1   5   3        9.64        5.80      0.64 o 
   0   5   3      420.60      427.75     18.57 o 
   1   5   3       22.51       17.06      1.15 o 
   2   5   3      308.28      293.59     11.37 o 
   3   5   3       88.38       82.51      3.90 o 
   4   5   3        0.66        1.00      0.41 o 
   5   5   3        1.31        1.21      0.49 o 
   6   5   3       34.24       32.26      2.05 o 
   7   5   3       25.99       23.28      1.63 o 
   8   5   3        0.20        0.04      0.28 o 
   9   5   3        6.30        7.23      0.89 o 
  10   5   3       16.94       19.14      2.75 o 
  -7   6   3       12.85       13.93      3.10 o 
  -6   6   3        0.98        0.23      0.50 o 
  -5   6   3       19.52       20.59      2.42 o 
  -4   6   3        8.91       11.42      0.98 o 
  -3   6   3      150.32      133.13      5.26 o 
  -2   6   3        9.73        9.05      1.03 o 
  -1   6   3      592.15      589.77     25.38 o 
   0   6   3       15.93       15.32      1.12 o 
   1   6   3      181.67      164.86     10.07 o 
   2   6   3       37.99       34.57      1.70 o 
   3   6   3       88.15       80.58      3.23 o 
   4   6   3       16.26       16.30      1.43 o 
   5   6   3       17.18       17.86      1.26 o 
   6   6   3        3.42        3.76      1.05 o 
   7   6   3       29.31       33.27      2.42 o 
   8   6   3       17.03       20.00      1.83 o 
   9   6   3        7.92       12.91      1.94 o 
  -7   7   3       31.95       39.71     12.97 o 
  -6   7   3       78.64       69.48     10.23 o 
  -5   7   3        0.38        0.50      0.42 o 
  -4   7   3       72.04       77.85      3.36 o 
  -3   7   3      265.80      267.65     11.39 o 
  -2   7   3        0.01        0.28      0.40 o 
  -1   7   3       53.83       54.09      2.52 o 
   0   7   3      168.75      160.61      6.51 o 
   1   7   3      169.52      153.03      6.36 o 
   2   7   3       40.57       39.68      2.93 o 
   3   7   3      106.67      101.50      4.12 o 
   4   7   3       83.32       83.62      3.83 o 
   5   7   3        2.98        2.65      0.79 o 
   6   7   3       36.41       38.06      2.52 o 
   7   7   3      123.64      141.68     18.29 o 
   8   7   3       12.03       13.72      2.00 o 
   9   7   3        0.01        0.21      0.63 o 
  -6   8   3        2.71        0.09      0.54 o 
  -5   8   3       45.21       49.00      3.16 o 
  -4   8   3       27.99       27.15      1.92 o 
  -3   8   3       35.05       35.89      2.48 o 
  -2   8   3        5.28        3.88      0.81 o 
  -1   8   3       36.95       33.35      2.02 o 
   0   8   3        3.48        2.82      0.68 o 
   1   8   3      466.38      445.42     31.24 o 
   2   8   3       72.01       66.84      4.64 o 
   3   8   3       22.54       21.35      1.67 o 
   4   8   3        0.12        0.07      0.33 o 
   5   8   3       12.53       13.54      1.31 o 
   6   8   3        3.73        3.10      1.16 o 
   7   8   3        4.19        4.44      1.41 o 
   8   8   3        0.01        0.01      0.40 o 
  -5   9   3       27.65       30.43      3.11 o 
  -4   9   3        0.25        0.45      0.46 o 
  -3   9   3       17.45       17.23      1.47 o 
  -2   9   3       92.01       95.40      5.44 o 
  -1   9   3        0.00        0.11      0.32 o 
   0   9   3       78.12       85.14      6.85 o 
   1   9   3       46.26       40.10      3.51 o 
   2   9   3        1.58        1.68      0.55 o 
   3   9   3       12.26       12.00      1.53 o 
   4   9   3       37.07       37.82      2.30 o 
   5   9   3       25.39       26.05      1.90 o 
   6   9   3       23.60       24.98      2.31 o 
   7   9   3        1.94        2.23      0.77 o 
  -4  10   3        0.85        0.68      0.70 o 
  -3  10   3        3.03        3.65      0.86 o 
  -2  10   3        9.44        8.03      1.16 o 
  -1  10   3       47.96       51.78      3.38 o 
   0  10   3       19.62       23.49      2.83 o 
   1  10   3        3.51        3.04      1.00 o 
   2  10   3       16.69       15.04      1.61 o 
   3  10   3       15.32       12.96      1.49 o 
   4  10   3       10.47       12.08      1.45 o 
   5  10   3       36.71       39.51      4.11 o 
   6  10   3        1.31        1.20      0.66 o 
  -2  11   3        1.60        1.23      0.75 o 
  -1  11   3        8.44       10.83      1.44 o 
   0  11   3       30.91       27.03      4.73 o 
   1  11   3       27.23       27.19      5.43 o 
   2  11   3       31.41       32.38      4.00 o 
   3  11   3        2.79        2.12      0.78 o 
   4  11   3        0.12        0.19      0.45 o 
  -2  -8   4       47.64       32.63      6.50 o 
  -1  -8   4        1.52        2.20      1.55 o 
   0  -8   4       29.64       32.43      3.56 o 
   1  -8   4       37.63       38.74      4.07 o 
   2  -8   4        1.04        1.93      1.39 o 
   3  -8   4        9.27        9.18      3.35 o 
   4  -8   4       68.08       72.58     10.05 o 
  -4  -7   4       10.52       11.00      4.08 o 
  -3  -7   4        0.15        0.40      0.33 o 
  -2  -7   4       38.65       41.28      4.14 o 
  -1  -7   4       41.95       46.02      3.19 o 
   0  -7   4       17.90       19.41      2.50 o 
   1  -7   4       33.94       31.12      3.08 o 
   2  -7   4       17.45       14.26      2.32 o 
   3  -7   4        9.04       12.11      3.23 o 
   4  -7   4        5.29        7.90      1.99 o 
   5  -7   4      148.74      147.49     23.35 o 
   6  -7   4        0.11       -0.08      0.93 o 
  -5  -6   4       21.06       19.96      3.02 o 
  -4  -6   4       17.98       17.51      6.14 o 
  -3  -6   4        0.18        0.15      0.24 o 
  -2  -6   4        0.71        1.43      0.53 o 
  -1  -6   4      129.83      136.14      5.34 o 
   0  -6   4       27.11       28.23      1.86 o 
   1  -6   4        9.73        9.86      0.84 o 
   2  -6   4      231.31      161.09     71.09 o 
   3  -6   4       15.08       15.87      2.94 o 
   4  -6   4       43.74       43.44      5.76 o 
   5  -6   4        1.31        1.93      1.11 o 
   6  -6   4       79.81       71.22     19.83 o 
   7  -6   4        2.74        3.57      2.00 o 
  -6  -5   4       10.39        9.24      1.80 o 
  -5  -5   4        0.16        0.17      0.22 o 
  -4  -5   4       33.09       35.24      2.10 o 
  -3  -5   4       13.90       14.10      1.02 o 
  -2  -5   4       62.75       68.83      2.91 o 
  -1  -5   4       10.68       10.69      0.77 o 
   0  -5   4       76.28       71.78      2.68 o 
   1  -5   4       87.12       79.95      2.66 o 
   2  -5   4        0.83        1.11      1.15 o 
   3  -5   4       90.86       88.78      6.12 o 
   4  -5   4        3.93        3.62      1.35 o 
   5  -5   4       17.05       16.52      2.43 o 
   6  -5   4       42.37       41.80      3.76 o 
   7  -5   4        3.26        1.35      1.60 o 
   8  -5   4        7.90        7.01      1.36 o 
  -7  -4   4        7.02        5.10      1.28 o 
  -6  -4   4       80.82       73.18     10.09 o 
  -5  -4   4      120.37      118.74     13.29 o 
  -4  -4   4       76.23       71.98      7.39 o 
  -3  -4   4       53.66       31.55     29.99 o 
  -2  -4   4       36.80       35.13      1.51 o 
  -1  -4   4       75.02       76.61      3.03 o 
   0  -4   4      287.95      286.56     13.17 o 
   1  -4   4       26.11       10.11      8.43 o 
   2  -4   4       22.57       22.35      2.87 o 
   3  -4   4       83.35       78.59      7.06 o 
   4  -4   4      589.08      544.33     42.64 o 
   5  -4   4      362.18      350.03     47.68 o 
   6  -4   4      131.29      119.09      9.27 o 
   7  -4   4        9.51        8.32      1.72 o 
   8  -4   4        1.85        1.18      0.95 o 
   9  -4   4        9.36       10.18      2.57 o 
  -7  -3   4        7.54        6.95      1.70 o 
  -6  -3   4       84.83       84.62      8.04 o 
  -5  -3   4       26.72       32.93      2.47 o 
  -4  -3   4       15.40       15.83      1.07 o 
  -3  -3   4        2.98        5.68      0.67 o 
  -2  -3   4      361.84      379.95     25.04 o 
  -1  -3   4       86.46       65.68      6.15 o 
   0  -3   4       37.96       34.21      2.95 o 
   1  -3   4      282.17      305.54     12.48 o 
   2  -3   4       11.49       10.43      1.67 o 
   3  -3   4       35.07       34.97      2.66 o 
   4  -3   4      235.03      238.16     13.64 o 
   5  -3   4        4.07        4.43      0.27 o 
   6  -3   4        0.88        0.30      0.17 o 
   7  -3   4       58.62       60.42      2.78 o 
   8  -3   4       61.71       55.98      2.59 o 
   9  -3   4       18.52       16.83      4.32 o 
  -7  -2   4       94.07       91.25      9.66 o 
  -6  -2   4        5.12        4.36      1.13 o 
  -5  -2   4        0.20        0.11      0.11 o 
  -4  -2   4       60.32       69.81      4.11 o 
  -3  -2   4       38.00       41.57      2.33 o 
  -2  -2   4      257.03      254.41      9.35 o 
  -1  -2   4      516.44      565.10     22.83 o 
   0  -2   4      179.88      169.07      8.46 o 
   1  -2   4        2.10        3.35      0.63 o 
   2  -2   4        7.37        8.89      1.23 o 
   3  -2   4      268.05      266.27     15.09 o 
   4  -2   4        6.20        5.80      1.34 o 
   5  -2   4       11.97       12.58      0.70 o 
   6  -2   4        4.40        4.95      0.52 o 
   7  -2   4       87.31       86.73      3.74 o 
   8  -2   4       74.50       80.58      4.43 o 
   9  -2   4       72.28       77.85      4.23 o 
  10  -2   4       14.63       12.50      1.08 o 
  -8  -1   4       32.52       27.41      5.47 o 
  -7  -1   4        5.29        6.38      1.48 o 
  -6  -1   4      113.55       96.52     13.66 o 
  -5  -1   4      129.98      129.46      8.69 o 
  -4  -1   4       13.42       12.92      1.14 o 
  -3  -1   4      370.58      394.57     22.44 o 
  -2  -1   4      110.64      118.88      3.87 o 
  -1  -1   4       22.90       27.73      1.11 o 
   0  -1   4      250.98      285.04      9.93 o 
   1  -1   4       70.67       60.70      2.25 o 
   2  -1   4      326.06      349.79     34.80 o 
   3  -1   4        0.35        0.22      0.65 o 
   4  -1   4      369.24      381.16     19.41 o 
   5  -1   4      330.17      356.56     13.02 o 
   6  -1   4       22.36       23.30      1.27 o 
   7  -1   4       34.23       37.15      2.66 o 
   8  -1   4       76.05       75.32      2.98 o 
   9  -1   4       30.47       32.59      2.56 o 
  10  -1   4        9.97       11.53      3.24 o 
  -8   0   4       32.05       29.67      4.61 o 
  -7   0   4        0.54        0.62      0.68 o 
  -6   0   4       97.32       85.07      9.84 o 
  -5   0   4       21.75       26.55      2.53 o 
  -4   0   4       10.65        5.30      1.43 o 
  -3   0   4       51.72       43.64      1.22 o 
  -2   0   4       70.23       63.82      2.16 o 
  -1   0   4       84.93       96.87      2.97 o 
   0   0   4       21.15       25.37      0.93 o 
   1   0   4      332.86      297.48      9.63 o 
   2   0   4      224.35      218.69      6.55 o 
   3   0   4       43.34       43.08      1.38 o 
   4   0   4       74.93       60.13      3.40 o 
   5   0   4       43.72       46.71      1.84 o 
   6   0   4        4.42        3.93      0.50 o 
   7   0   4       14.05       12.88      0.91 o 
   8   0   4       15.90       14.12      1.06 o 
   9   0   4       43.86       56.19      5.20 o 
  10   0   4        1.03        0.72      0.41 o 
  -8   1   4       42.64       44.10     10.88 o 
  -7   1   4        0.64        0.51      0.79 o 
  -6   1   4       38.35       38.84      3.35 o 
  -5   1   4       10.44       15.17      2.02 o 
  -4   1   4      143.29      116.90      9.68 o 
  -3   1   4        2.17        3.34      0.83 o 
  -2   1   4      639.36      658.08     37.68 o 
  -1   1   4      805.42      995.64     44.49 o 
   0   1   4      558.88      655.60     26.40 o 
   1   1   4      221.42      217.23     10.46 o 
   2   1   4      199.14      187.80      5.80 o 
   3   1   4        0.56        0.49      0.18 o 
   4   1   4       75.40       77.13      2.67 o 
   5   1   4       60.00       56.87      2.25 o 
   6   1   4       78.90       78.88      3.84 o 
   7   1   4        0.92        0.94      0.36 o 
   8   1   4       53.53       63.18      6.62 o 
   9   1   4       73.46       85.86      9.36 o 
  10   1   4       23.96       16.83      2.63 o 
  -8   2   4        0.69        1.07      0.97 o 
  -7   2   4       88.38       99.43     11.55 o 
  -6   2   4        2.07        2.70      1.24 o 
  -5   2   4      219.12      208.38     17.96 o 
  -4   2   4      143.30      141.13      9.71 o 
  -3   2   4       32.36       32.92      1.22 o 
  -2   2   4       59.54       52.44      3.18 o 
  -1   2   4      688.08      737.40     30.76 o 
   0   2   4        9.48        9.67      0.56 o 
   1   2   4      692.73      697.61     28.23 o 
   2   2   4       11.99       11.44      0.67 o 
   3   2   4      815.03      844.18     36.49 o 
   4   2   4      106.78      104.09      3.63 o 
   5   2   4      151.49      149.15      5.99 o 
   6   2   4       66.08       61.95      2.47 o 
   7   2   4        0.45        0.07      0.25 o 
   8   2   4        3.29        2.57      0.63 o 
   9   2   4       40.60       42.18      5.62 o 
  10   2   4        1.47        1.64      0.80 o 
  -8   3   4        6.85        6.41      1.96 o 
  -7   3   4      102.05      113.86      9.44 o 
  -6   3   4        8.04        6.82      1.73 o 
  -5   3   4       56.96       53.63      4.54 o 
  -4   3   4       36.20       41.20      8.77 o 
  -3   3   4      358.53      352.76     18.01 o 
  -2   3   4       78.86       76.39      3.81 o 
  -1   3   4      101.46      104.47      4.43 o 
   0   3   4     1060.81     1153.49     54.52 o 
   1   3   4      265.79      291.52     11.45 o 
   2   3   4      508.70      519.47     20.35 o 
   3   3   4     1470.98     1671.78    116.76 o 
   4   3   4      109.54      114.90      4.15 o 
   5   3   4       84.40       77.69      4.06 o 
   6   3   4        0.22        0.33      0.34 o 
   7   3   4      128.92      117.51      5.04 o 
   8   3   4        9.53        9.57      1.23 o 
   9   3   4       20.71       21.37      3.68 o 
  10   3   4        8.51        7.11      1.32 o 
  -8   4   4       33.05       34.33      6.86 o 
  -7   4   4       22.51       21.52      4.34 o 
  -6   4   4       19.80       17.50      2.61 o 
  -5   4   4        2.11        1.96      0.34 o 
  -4   4   4       28.80       29.19      1.20 o 
  -3   4   4      684.72      687.24     29.81 o 
  -2   4   4        8.25        7.18      0.75 o 
  -1   4   4      388.65      443.24     17.37 o 
   0   4   4       32.76       32.61      1.33 o 
   1   4   4      153.48      147.85      5.99 o 
   2   4   4      125.43      124.74      4.78 o 
   3   4   4       73.51       65.86      2.37 o 
   4   4   4        0.22        0.66      0.33 o 
   5   4   4        0.46        0.75      0.35 o 
   6   4   4       12.40       11.31      1.11 o 
   7   4   4       74.45       79.59      6.41 o 
   8   4   4        7.02        6.96      0.87 o 
   9   4   4       13.60       14.70      1.20 o 
  10   4   4        0.45        0.59      0.74 o 
  -7   5   4       59.20       62.76     13.88 o 
  -6   5   4       56.75       61.79      9.03 o 
  -5   5   4        1.86        2.72      0.46 o 
  -4   5   4      157.09      169.01      6.31 o 
  -3   5   4      103.14      104.77      3.71 o 
  -2   5   4       43.27       42.83      1.88 o 
  -1   5   4       62.04       55.90      2.19 o 
   0   5   4      419.84      379.71     14.65 o 
   1   5   4      204.45      208.06     16.86 o 
   2   5   4       24.56       23.48      1.41 o 
   3   5   4      194.53      170.51      6.23 o 
   4   5   4      356.49      366.61     14.55 o 
   5   5   4       23.99       20.84      1.67 o 
   6   5   4      331.36      330.41     16.03 o 
   7   5   4       56.13       62.89      3.71 o 
   8   5   4        0.62        0.47      0.44 o 
   9   5   4        0.63        0.34      0.39 o 
  10   5   4       35.47       40.87      9.24 o 
  -7   6   4        2.40        0.02      0.61 o 
  -6   6   4       40.07       34.71      7.84 o 
  -5   6   4       23.82       32.12      1.92 o 
  -4   6   4       15.02       13.80      1.11 o 
  -3   6   4        9.13        8.88      0.78 o 
  -2   6   4        4.33        4.39      0.59 o 
  -1   6   4      281.60      261.44     10.98 o 
   0   6   4        8.62        7.66      0.94 o 
   1   6   4      324.68      311.97     12.59 o 
   2   6   4      121.82      112.60      4.66 o 
   3   6   4       24.45       21.94      1.35 o 
   4   6   4      134.03      121.65      4.96 o 
   5   6   4        0.04        0.08      0.24 o 
   6   6   4       59.42       53.98      4.73 o 
   7   6   4       32.13       32.34      3.35 o 
   8   6   4       41.48       43.95      5.64 o 
   9   6   4        0.99        0.81      0.62 o 
  10   6   4        3.29        3.75      1.74 o 
  -6   7   4        5.43        2.87      1.79 o 
  -5   7   4        0.02       -0.01      0.34 o 
  -4   7   4       17.14       17.34      1.19 o 
  -3   7   4       52.44       45.90      2.84 o 
  -2   7   4      219.40      197.09     14.65 o 
  -1   7   4      160.34      125.96      8.72 o 
   0   7   4        0.09        0.16      0.36 o 
   1   7   4       39.67       43.58      2.18 o 
   2   7   4       17.34       16.31      1.48 o 
   3   7   4        5.20        5.14      1.00 o 
   4   7   4      131.21      124.04      5.25 o 
   5   7   4        7.94        6.94      1.02 o 
   6   7   4       10.26       10.61      1.72 o 
   7   7   4        5.79        7.45      1.19 o 
   8   7   4       85.01       94.35     10.11 o 
   9   7   4       25.42       33.26      4.74 o 
  -6   8   4       19.88       21.74      5.39 o 
  -5   8   4       65.56       66.76      3.31 o 
  -4   8   4        0.01       -0.05      0.41 o 
  -3   8   4        0.30        0.30      0.32 o 
  -2   8   4      219.35      191.29     14.79 o 
  -1   8   4        1.14        1.64      0.53 o 
   0   8   4        1.63        1.35      0.54 o 
   1   8   4        0.62        0.73      0.49 o 
   2   8   4      152.02      142.38      6.21 o 
   3   8   4        8.12        8.13      1.03 o 
   4   8   4        0.73        0.70      0.53 o 
   5   8   4      222.38      220.54      9.92 o 
   6   8   4        1.11        1.06      0.61 o 
   7   8   4        0.61        0.43      0.55 o 
   8   8   4       29.29       35.41      4.11 o 
  -5   9   4       27.49       26.27      2.84 o 
  -4   9   4       13.21       14.13      1.70 o 
  -3   9   4       31.39       25.26      3.40 o 
  -2   9   4        7.00        5.70      0.75 o 
  -1   9   4       56.03       48.91      3.71 o 
   0   9   4        1.11        1.41      0.56 o 
   1   9   4        1.02        0.98      0.59 o 
   2   9   4      153.58      147.11      6.77 o 
   3   9   4       34.76       36.49      3.60 o 
   4   9   4        6.44        6.55      1.13 o 
   5   9   4        0.01        0.24      0.46 o 
   6   9   4       31.62       31.66      2.53 o 
   7   9   4        0.48        0.45      0.52 o 
   8   9   4        0.42        0.34      0.54 o 
  -4  10   4      142.38      130.38     17.44 o 
  -3  10   4        1.26        1.31      0.64 o 
  -2  10   4       30.03       24.94      3.93 o 
  -1  10   4        7.39        6.85      0.98 o 
   0  10   4        9.24       10.72      1.47 o 
   1  10   4        0.99        0.76      0.60 o 
   2  10   4       33.55       31.47      2.64 o 
   3  10   4       13.63       14.62      1.60 o 
   4  10   4       22.52       21.93      2.35 o 
   5  10   4       15.42       15.25      2.00 o 
   6  10   4       35.60       41.73      6.27 o 
   7  10   4        1.76        1.03      0.59 o 
  -2  11   4       27.89       33.03      4.54 o 
  -1  11   4        3.14        1.63      0.78 o 
   0  11   4       22.19       23.26      2.30 o 
   1  11   4       14.54       16.98      2.15 o 
   2  11   4        2.73        1.44      0.79 o 
   3  11   4       20.17       21.24      2.50 o 
   4  11   4        8.67        7.82      1.71 o 
   5  11   4        8.66        9.52      1.57 o 
   1  -8   5       39.82       47.87      5.79 o 
   2  -8   5       38.71       52.80     17.98 o 
  -2  -7   5        1.17        0.85      1.24 o 
  -1  -7   5       18.77       22.49      3.95 o 
   0  -7   5       28.56       32.32      4.83 o 
   1  -7   5        5.99        5.78      1.67 o 
   2  -7   5        9.12        8.25      3.15 o 
   3  -7   5        5.30        4.65      1.57 o 
   4  -7   5       19.67       21.24      4.89 o 
   5  -7   5        7.40        7.22      2.06 o 
  -4  -6   5       46.67       55.33      4.44 o 
  -3  -6   5        4.95        5.11      0.75 o 
  -2  -6   5        0.38        0.01      0.27 o 
  -1  -6   5       69.90       87.17      4.08 o 
   0  -6   5       20.66       19.44      3.87 o 
   1  -6   5        0.02        0.31      0.58 o 
   2  -6   5        2.16        1.92      1.70 o 
   3  -6   5       56.23       49.54      9.03 o 
   4  -6   5       73.53       65.75     12.47 o 
   5  -6   5       36.53       34.97      7.66 o 
   6  -6   5       26.80       25.78      3.25 o 
  -5  -5   5        5.99        3.69      1.59 o 
  -4  -5   5       18.19       17.39      1.96 o 
  -3  -5   5       45.10       41.35      3.23 o 
  -2  -5   5       29.98       34.21      1.87 o 
  -1  -5   5        0.05        0.25      0.36 o 
   0  -5   5       65.36       73.39      3.63 o 
   1  -5   5      232.70      238.83     13.16 o 
   2  -5   5       34.75       31.64      3.73 o 
   3  -5   5       24.56       23.53      2.73 o 
   4  -5   5       37.73       44.24      4.87 o 
   5  -5   5       24.26       26.36      3.64 o 
   6  -5   5        1.50        1.48      1.15 o 
   7  -5   5       62.49       56.19      4.77 o 
  -6  -4   5        2.82        2.24      0.85 o 
  -5  -4   5       12.33       10.94      3.05 o 
  -4  -4   5       11.60       13.18      1.23 o 
  -3  -4   5       17.20       20.06      1.19 o 
  -2  -4   5       65.09       56.46      3.58 o 
  -1  -4   5       19.10       18.28      1.07 o 
   0  -4   5       63.18       65.30      2.88 o 
   1  -4   5       60.42       58.29      1.95 o 
   2  -4   5       56.36       45.49      3.81 o 
   3  -4   5        5.41        5.18      1.37 o 
   4  -4   5        0.25        0.24      0.77 o 
   5  -4   5       72.06       63.09      6.32 o 
   6  -4   5       21.38       16.91      2.32 o 
   7  -4   5        5.63        5.13      1.35 o 
   8  -4   5       15.81       12.76      2.64 o 
  -6  -3   5       44.55       44.89      4.25 o 
  -5  -3   5      135.30      140.15     12.38 o 
  -4  -3   5       22.45       21.57      1.16 o 
  -3  -3   5      111.06      123.89      5.75 o 
  -2  -3   5       84.32       91.07      5.92 o 
  -1  -3   5       62.43       56.60      2.40 o 
   0  -3   5      187.61      186.87      9.82 o 
   1  -3   5      133.78      126.34      3.77 o 
   2  -3   5      150.74      160.24     11.33 o 
   3  -3   5       23.97       27.25      2.64 o 
   4  -3   5      144.19      135.77      8.24 o 
   5  -3   5      282.14      292.99     19.45 o 
   6  -3   5       67.70       64.37      5.04 o 
   7  -3   5       31.18       27.36      2.72 o 
   8  -3   5       13.81       14.90      2.04 o 
   9  -3   5       37.34       28.74     12.88 o 
  -7  -2   5        2.17        2.22      1.13 o 
  -6  -2   5        3.65        3.91      1.67 o 
  -5  -2   5       62.02       57.12      9.37 o 
  -4  -2   5       40.48       35.09      2.23 o 
  -3  -2   5       43.91       38.37      1.90 o 
  -2  -2   5        1.15        0.61      0.30 o 
  -1  -2   5      408.48      405.89     15.86 o 
   0  -2   5        8.97        9.83      0.83 o 
   1  -2   5      240.35      223.19     10.78 o 
   2  -2   5      146.43      133.99      9.35 o 
   3  -2   5        8.77        8.89      1.71 o 
   4  -2   5       66.01       63.22      5.84 o 
   5  -2   5       45.52       42.70      3.91 o 
   6  -2   5       15.52       15.78      0.68 o 
   7  -2   5        0.01        0.24      0.21 o 
   8  -2   5        0.03        0.31      0.62 o 
   9  -2   5       47.83       51.31      5.75 o 
  -7  -1   5       11.26       10.94      1.91 o 
  -6  -1   5       11.84       10.59      2.00 o 
  -5  -1   5       37.76       34.59      5.43 o 
  -4  -1   5       23.18       25.50      1.82 o 
  -3  -1   5       24.55       18.14      1.07 o 
  -2  -1   5      194.02      182.51      6.28 o 
  -1  -1   5      417.85      428.21     16.34 o 
   0  -1   5       21.35       23.08      1.05 o 
   1  -1   5      348.31      358.26     16.90 o 
   2  -1   5        7.86        5.76      0.92 o 
   3  -1   5      167.24      174.74      9.22 o 
   4  -1   5       24.43       26.96      2.33 o 
   5  -1   5      235.12      221.82      7.62 o 
   6  -1   5        6.08        6.62      0.56 o 
   7  -1   5        0.96        0.99      0.35 o 
   8  -1   5       62.07       67.68      4.52 o 
   9  -1   5       16.11       15.39      1.13 o 
  10  -1   5        5.47        4.96      0.89 o 
  -7   0   5       92.10       77.93     14.78 o 
  -6   0   5        0.06        0.00      0.30 o 
  -5   0   5      177.21      167.50     10.43 o 
  -4   0   5        9.87       14.73      2.29 o 
  -3   0   5       52.13       44.53      2.19 o 
  -2   0   5        5.39        4.01      0.38 o 
  -1   0   5      556.73      647.62     27.13 o 
   0   0   5       15.98       16.62      1.22 o 
   1   0   5       40.63       44.13      1.65 o 
   2   0   5      139.07      128.98      9.82 o 
   3   0   5      468.40      474.52     27.14 o 
   4   0   5       36.17       33.51      1.23 o 
   5   0   5      293.61      281.57     10.15 o 
   6   0   5      184.58      182.99      6.69 o 
   7   0   5        0.06        0.03      0.18 o 
   8   0   5        5.31        4.73      0.62 o 
   9   0   5       54.13       58.06      3.98 o 
  10   0   5        3.07        3.31      0.67 o 
  -7   1   5       59.92       58.10     12.23 o 
  -6   1   5        4.34        4.14      1.39 o 
  -5   1   5        4.28        4.17      1.35 o 
  -4   1   5      232.61      229.89     23.56 o 
  -3   1   5        2.71        1.54      0.17 o 
  -2   1   5        8.34        8.72      0.50 o 
  -1   1   5        2.92        1.94      0.32 o 
   0   1   5      736.29      853.84     37.94 o 
   1   1   5      147.35      166.00      5.56 o 
   2   1   5      445.40      452.15     16.65 o 
   3   1   5      564.12      518.85     19.88 o 
   4   1   5       26.16       26.22      0.95 o 
   5   1   5       38.66       37.72      1.59 o 
   6   1   5      302.52      307.60     12.51 o 
   7   1   5        4.72        3.22      0.53 o 
   8   1   5        3.64        3.51      0.68 o 
   9   1   5       16.44       14.81      1.64 o 
  10   1   5       46.34       49.10      5.54 o 
  -7   2   5        8.78        8.42      2.13 o 
  -6   2   5        4.81        5.26      1.58 o 
  -5   2   5       11.83        9.05      1.70 o 
  -4   2   5        2.93        4.88      1.21 o 
  -3   2   5      306.60      278.49     30.03 o 
  -2   2   5        0.71        0.89      0.23 o 
  -1   2   5        1.51        2.06      0.30 o 
   0   2   5      633.34      655.95     27.31 o 
   1   2   5      144.08      137.83      4.21 o 
   2   2   5      314.94      343.82     13.29 o 
   3   2   5       52.99       46.36      1.69 o 
   4   2   5      432.41      424.84     20.48 o 
   5   2   5        0.85        1.39      0.45 o 
   6   2   5       42.82       45.47      2.04 o 
   7   2   5       94.48       99.65      4.02 o 
   8   2   5        5.31        3.71      0.69 o 
   9   2   5        0.38        0.45      0.45 o 
  10   2   5       96.13       87.01      6.97 o 
  -7   3   5        9.60        9.22      2.19 o 
  -6   3   5      286.75      281.00     18.66 o 
  -5   3   5       96.72       89.05      6.07 o 
  -4   3   5       34.09       29.73      2.57 o 
  -3   3   5       93.21       92.84      2.97 o 
  -2   3   5       69.34       77.81      2.78 o 
  -1   3   5      212.44      205.05      8.61 o 
   0   3   5      300.09      339.84     12.87 o 
   1   3   5       27.77       33.67      1.42 o 
   2   3   5        2.11        4.59      0.52 o 
   3   3   5      111.78      127.96      4.35 o 
   4   3   5     2014.05     2215.03    130.98 o 
   5   3   5      125.46      136.27      7.41 o 
   6   3   5       28.92       25.19      1.58 o 
   7   3   5       63.71       64.36      2.98 o 
   8   3   5       22.17       25.37      1.72 o 
   9   3   5        3.87        4.01      1.06 o 
  10   3   5       28.62       27.17      4.90 o 
  -7   4   5        0.02        0.05      0.63 o 
  -6   4   5      152.33      150.53     11.76 o 
  -5   4   5       74.49       64.72      4.62 o 
  -4   4   5       87.09       94.92      5.00 o 
  -3   4   5       13.30       14.25      0.87 o 
  -2   4   5      457.17      442.57     17.31 o 
  -1   4   5       12.83       13.30      0.92 o 
   0   4   5       23.82       23.76      1.13 o 
   1   4   5     1382.99     1516.24     79.71 o 
   2   4   5       44.97       38.83      2.30 o 
   3   4   5       16.40       16.44      1.37 o 
   4   4   5       60.55       57.54      2.53 o 
   5   4   5      139.85      131.61      5.41 o 
   6   4   5       45.58       41.70      2.17 o 
   7   4   5       10.46       10.14      1.33 o 
   8   4   5      195.45      201.89     17.80 o 
   9   4   5        0.35        0.31      0.39 o 
  10   4   5        1.04        0.94      0.65 o 
  -7   5   5       25.91       29.67      7.26 o 
  -6   5   5        2.00        2.31      1.28 o 
  -5   5   5       55.37       17.70     32.19 o 
  -4   5   5        5.79        8.27      1.02 o 
  -3   5   5       22.07       19.78      0.99 o 
  -2   5   5      245.94      248.22      9.91 o 
  -1   5   5       22.47       21.64      1.19 o 
   0   5   5      139.66      136.89      5.35 o 
   1   5   5       65.55       71.66      3.20 o 
   2   5   5      128.31      123.55      4.45 o 
   3   5   5       88.41       89.74      3.37 o 
   4   5   5       10.80        9.28      0.88 o 
   5   5   5       10.34       11.30      1.12 o 
   6   5   5        1.46        1.47      0.56 o 
   7   5   5        9.84        8.54      1.04 o 
   8   5   5       43.97       48.66      5.23 o 
   9   5   5        1.69        2.17      0.69 o 
  10   5   5        4.50        5.51      0.97 o 
  -6   6   5       79.94       82.40     17.00 o 
  -5   6   5       28.05       32.15      3.81 o 
  -4   6   5      112.49      118.19      6.17 o 
  -3   6   5       38.46       38.20      2.00 o 
  -2   6   5      283.37      274.95     11.06 o 
  -1   6   5      146.64      142.56      5.98 o 
   0   6   5      223.30      217.11      8.67 o 
   1   6   5        0.36        0.04      0.19 o 
   2   6   5      143.67      149.60      6.66 o 
   3   6   5      171.46      167.02      7.29 o 
   4   6   5      154.19      150.27      6.51 o 
   5   6   5      217.67      208.75     10.43 o 
   6   6   5        0.95        1.36      0.80 o 
   7   6   5        6.57        7.34      1.14 o 
   8   6   5        8.32       10.24      1.25 o 
   9   6   5       44.47       47.18     10.39 o 
  10   6   5        0.00        0.22      0.31 o 
  -6   7   5        4.28        3.85      1.35 o 
  -5   7   5       22.60       24.59      3.75 o 
  -4   7   5       27.48       31.45      1.75 o 
  -3   7   5        7.79        7.30      1.07 o 
  -2   7   5        0.03        0.02      0.22 o 
  -1   7   5       99.19       85.31      3.52 o 
   0   7   5      202.36      193.50      7.66 o 
   1   7   5      100.36      104.76      4.64 o 
   2   7   5       71.97       71.39      3.66 o 
   3   7   5        2.13        1.66      0.66 o 
   4   7   5       11.32        9.89      1.13 o 
   5   7   5        3.24        3.40      0.77 o 
   6   7   5       24.07       26.02      3.70 o 
   7   7   5        9.18        8.73      1.30 o 
   8   7   5        0.04        0.14      0.34 o 
   9   7   5        3.07        3.30      0.85 o 
  -5   8   5        3.01        0.54      1.28 o 
  -4   8   5       53.63       58.58      3.25 o 
  -3   8   5       24.93       23.72      1.68 o 
  -2   8   5       10.58       13.54      1.41 o 
  -1   8   5      114.51      104.77      4.77 o 
   0   8   5       20.69       20.07      1.46 o 
   1   8   5        3.18        2.58      0.78 o 
   2   8   5       94.85       95.94      4.85 o 
   3   8   5       12.49       14.65      1.41 o 
   4   8   5        2.61        2.06      0.82 o 
   5   8   5       11.89       12.14      1.36 o 
   6   8   5        2.23        2.50      0.91 o 
   7   8   5       12.22       12.28      1.53 o 
   8   8   5        1.06        1.59      0.81 o 
   9   8   5       31.57       42.75      6.51 o 
  -4   9   5       10.03       12.13      2.18 o 
  -3   9   5       59.56       59.14      3.10 o 
  -2   9   5        5.88        4.84      1.16 o 
  -1   9   5      142.78      123.58      5.65 o 
   0   9   5        1.00        0.42      0.57 o 
   1   9   5       16.60       15.31      1.66 o 
   2   9   5       36.88       37.55      2.48 o 
   3   9   5      282.65      277.19     12.89 o 
   4   9   5        5.19        4.15      1.20 o 
   5   9   5       21.43       22.81      2.07 o 
   6   9   5        2.29        2.26      0.83 o 
   7   9   5        4.22        5.63      1.18 o 
   8   9   5        9.64       10.75      1.79 o 
  -3  10   5       35.34       41.60      3.98 o 
  -2  10   5       11.24       10.63      1.35 o 
  -1  10   5        0.24        0.24      0.43 o 
   0  10   5       58.90       61.76      5.52 o 
   1  10   5       25.02       29.67      2.58 o 
   2  10   5        0.94        0.52      0.53 o 
   3  10   5       67.55       66.46      4.80 o 
   4  10   5        0.45        0.63      0.57 o 
   5  10   5        4.54        4.88      1.14 o 
   6  10   5        4.43        5.47      1.11 o 
   7  10   5       16.51       24.40      5.60 o 
  -2  11   5        0.15        0.13      0.43 o 
  -1  11   5        9.22        8.24      1.46 o 
   0  11   5        0.76        0.32      0.50 o 
   1  11   5       48.21       63.38      8.07 o 
   2  11   5        0.62        0.29      0.57 o 
   3  11   5        0.93        1.10      0.91 o 
   4  11   5        0.34        0.70      0.58 o 
   5  11   5       12.11       16.16      2.23 o 
   0  -7   6       29.44       32.13      4.11 o 
   1  -7   6       77.36       86.37     16.88 o 
   2  -7   6        1.05        1.26      1.94 o 
   3  -7   6       44.12       45.79     12.73 o 
  -2  -6   6       12.23       13.24      2.09 o 
  -1  -6   6        2.48        1.64      1.50 o 
   0  -6   6        8.34        9.20      2.51 o 
   1  -6   6       31.99       33.37      5.78 o 
   2  -6   6        0.46        0.44      1.12 o 
   3  -6   6        0.12        0.71      0.92 o 
   4  -6   6       15.40       13.70      2.86 o 
   5  -6   6       10.29       12.38      2.50 o 
  -4  -5   6        5.06        5.11      1.20 o 
  -3  -5   6       26.14       30.35      2.51 o 
  -2  -5   6       37.03       41.77      2.39 o 
  -1  -5   6        1.45        2.12      0.59 o 
   0  -5   6        0.01        0.21      0.70 o 
   1  -5   6      156.66      138.41     29.12 o 
   2  -5   6       20.51       18.83      3.01 o 
   3  -5   6        0.04       -0.26      0.71 o 
   4  -5   6       72.76       76.88      7.20 o 
   5  -5   6       99.15      109.22      8.68 o 
   6  -5   6       15.30       14.99      2.73 o 
   7  -5   6        7.62        7.35      2.41 o 
  -5  -4   6       76.05       65.30     18.23 o 
  -4  -4   6        4.92        4.45      0.94 o 
  -3  -4   6        0.21        0.54      0.47 o 
  -2  -4   6        9.00        7.97      0.79 o 
  -1  -4   6      146.27      158.17      8.45 o 
   0  -4   6       28.93       28.05      1.44 o 
   1  -4   6        7.61        9.93      0.68 o 
   2  -4   6      405.85      376.62     58.14 o 
   3  -4   6        2.92        1.57      0.87 o 
   4  -4   6        4.81        3.91      1.95 o 
   5  -4   6      107.73      110.84     11.13 o 
   6  -4   6       32.18       25.72      3.58 o 
   7  -4   6        5.37        5.69      1.46 o 
   8  -4   6       28.39       21.22      3.85 o 
  -5  -3   6        7.61        8.44      1.56 o 
  -4  -3   6      125.15      122.99     11.07 o 
  -3  -3   6        1.03        1.44      0.45 o 
  -2  -3   6       25.03       22.16      1.17 o 
  -1  -3   6      123.09      123.47      9.78 o 
   0  -3   6       39.07       35.24      1.88 o 
   1  -3   6       15.71       15.36      0.59 o 
   2  -3   6      106.03      107.56      7.52 o 
   3  -3   6       16.83       16.19      2.21 o 
   4  -3   6        6.22        5.90      1.53 o 
   5  -3   6        3.61        3.73      1.38 o 
   6  -3   6      214.82      220.23     15.89 o 
   7  -3   6       17.91       18.91      4.32 o 
   8  -3   6        7.20        6.52      4.27 o 
   9  -3   6       14.91       13.58      5.65 o 
  -6  -2   6        1.72        1.99      1.00 o 
  -5  -2   6        4.16        2.69      1.00 o 
  -4  -2   6      168.10      162.01     14.49 o 
  -3  -2   6        1.45        1.95      0.40 o 
  -2  -2   6       46.07       47.37      2.31 o 
  -1  -2   6        3.37        2.98      0.44 o 
   0  -2   6      413.30      439.21     17.40 o 
   1  -2   6       55.16       49.08      2.00 o 
   2  -2   6        7.11        5.65      1.16 o 
   3  -2   6      284.77      270.34     16.53 o 
   4  -2   6       23.63       23.02      2.99 o 
   5  -2   6        8.05        6.90      1.99 o 
   6  -2   6      445.60      442.18     30.45 o 
   7  -2   6        2.25        2.16      1.07 o 
   8  -2   6        6.61        7.48      1.81 o 
   9  -2   6        7.24        6.05      4.26 o 
  -6  -1   6      101.27       90.18     12.22 o 
  -5  -1   6       49.12       40.59      6.32 o 
  -4  -1   6       58.08       58.36      4.73 o 
  -3  -1   6       16.71       16.88      0.93 o 
  -2  -1   6        2.85        2.02      0.38 o 
  -1  -1   6      110.56      118.15      4.16 o 
   0  -1   6      865.98      942.05     50.23 o 
   1  -1   6        4.15        4.87      0.52 o 
   2  -1   6      188.72        8.74     75.61 o 
   3  -1   6        0.54        0.39      0.55 o 
   4  -1   6      160.87      168.66      9.87 o 
   5  -1   6        0.06        0.35      0.59 o 
   6  -1   6       16.67       15.50      0.99 o 
   7  -1   6       85.47       97.50      3.66 o 
   8  -1   6       10.34       11.75      2.05 o 
   9  -1   6        0.14        0.15      0.49 o 
  10  -1   6       66.84       65.46      8.44 o 
  -7   0   6        0.92        1.49      2.86 o 
  -6   0   6       57.18       54.80     12.74 o 
  -5   0   6       12.06        9.01      1.68 o 
  -4   0   6       20.01       20.20      2.27 o 
  -3   0   6      172.66      169.67      6.10 o 
  -2   0   6       70.59       76.03      3.20 o 
  -1   0   6      268.32      277.25     10.11 o 
   0   0   6       25.86       24.99      1.24 o 
   1   0   6       94.78       93.44      7.47 o 
   2   0   6        9.64       10.39      0.53 o 
   3   0   6       13.82       12.44      0.82 o 
   4   0   6      160.67      169.23     11.24 o 
   5   0   6        4.17        3.36      0.35 o 
   6   0   6        0.23        0.19      0.20 o 
   7   0   6       89.10      101.01      4.44 o 
   8   0   6       48.05       51.87      3.87 o 
   9   0   6       16.67       20.07      1.53 o 
  10   0   6       15.49       15.22      5.82 o 
  -7   1   6       18.66       17.83      2.50 o 
  -6   1   6       42.33       44.08      4.73 o 
  -5   1   6       16.35       15.89      3.67 o 
  -4   1   6       63.53       57.81      6.26 o 
  -3   1   6       41.90       52.11      2.27 o 
  -2   1   6      134.55      133.67      5.97 o 
  -1   1   6       71.27       58.26      5.58 o 
   0   1   6      113.95      113.32      3.71 o 
   1   1   6        1.42        1.23      0.30 o 
   2   1   6      110.67      111.29      4.35 o 
   3   1   6       34.59       27.95      1.09 o 
   4   1   6      209.86      202.68      6.89 o 
   5   1   6       47.66       49.85      1.96 o 
   6   1   6       48.52       42.18      1.92 o 
   7   1   6       34.13       37.10      1.86 o 
   8   1   6        0.14        0.76      0.38 o 
   9   1   6       19.34       22.41      1.65 o 
  10   1   6        4.86        6.54      1.47 o 
  -7   2   6        0.27        0.07      0.66 o 
  -6   2   6      123.59      127.88     10.86 o 
  -5   2   6       97.83       92.08      8.80 o 
  -4   2   6       13.30       11.47      2.85 o 
  -3   2   6       48.67       56.33      3.28 o 
  -2   2   6       74.96       66.33      3.55 o 
  -1   2   6      530.68      523.91     21.98 o 
   0   2   6      205.89      190.03      6.68 o 
   1   2   6     1287.52     1457.42     94.41 o 
   2   2   6        7.58        9.98      0.74 o 
   3   2   6       17.15       17.22      0.91 o 
   4   2   6       51.71       46.95      2.00 o 
   5   2   6      144.81      134.60      5.24 o 
   6   2   6       23.35       23.47      1.57 o 
   7   2   6       77.82       74.67      3.64 o 
   8   2   6       10.85       10.45      1.30 o 
   9   2   6       33.52       39.18      4.76 o 
  10   2   6        0.73        0.55      0.41 o 
  -7   3   6        2.33        1.46      1.71 o 
  -6   3   6        4.02        3.12      2.18 o 
  -5   3   6       52.29       54.14      5.46 o 
  -4   3   6       94.88       75.46      5.51 o 
  -3   3   6        4.90        5.46      0.52 o 
  -2   3   6      182.64      177.04      6.45 o 
  -1   3   6        8.05        9.23      0.63 o 
   0   3   6       92.43      102.58      4.61 o 
   1   3   6      230.90      226.90      8.12 o 
   2   3   6       46.39       52.41      1.92 o 
   3   3   6        0.63        1.07      0.43 o 
   4   3   6        2.65        3.99      0.54 o 
   5   3   6       19.62       21.89      1.38 o 
   6   3   6       21.88       19.94      1.42 o 
   7   3   6       17.94       15.72      1.26 o 
   8   3   6       39.43       40.95      2.36 o 
   9   3   6        4.08        4.97      0.97 o 
  10   3   6        0.82        0.77      0.55 o 
  -6   4   6        0.05       -0.12      0.58 o 
  -5   4   6      135.49      134.49      9.37 o 
  -4   4   6       29.92       39.36      3.99 o 
  -3   4   6        9.53        9.35      0.53 o 
  -2   4   6      174.86      167.73      8.73 o 
  -1   4   6      161.69      164.85      5.93 o 
   0   4   6       32.49       33.14      1.65 o 
   1   4   6       48.09       42.01      2.12 o 
   2   4   6      262.70      243.50     12.41 o 
   3   4   6       73.77       77.28      3.19 o 
   4   4   6       52.03       41.77      1.93 o 
   5   4   6      687.60      677.14     31.78 o 
   6   4   6       43.18       44.23      2.31 o 
   7   4   6       22.49       20.43      1.39 o 
   8   4   6        0.82        1.19      0.61 o 
   9   4   6       34.56       32.81      2.21 o 
  10   4   6        0.22        0.97      0.57 o 
  -6   5   6        6.33        6.73      1.96 o 
  -5   5   6       79.13       73.74     17.33 o 
  -4   5   6       16.21       20.28      1.46 o 
  -3   5   6       11.74       11.98      1.08 o 
  -2   5   6      259.14      246.45      9.58 o 
  -1   5   6      802.37      785.25     53.86 o 
   0   5   6      287.08      260.16     10.58 o 
   1   5   6       55.81       51.03      2.71 o 
   2   5   6       50.66       40.55      1.98 o 
   3   5   6      207.25      196.85      7.56 o 
   4   5   6      139.98      141.59      5.86 o 
   5   5   6      140.35      134.56      5.67 o 
   6   5   6       89.05       85.17      5.16 o 
   7   5   6        4.10        3.36      0.73 o 
   8   5   6       10.03       10.66      1.32 o 
   9   5   6       31.76       30.35      3.69 o 
  10   5   6       20.08       22.97      2.24 o 
  -6   6   6        0.79        0.85      1.02 o 
  -5   6   6        0.16        0.42      0.87 o 
  -4   6   6       18.58       18.50      1.46 o 
  -3   6   6       24.52       27.28      3.06 o 
  -2   6   6        7.12        5.49      0.75 o 
  -1   6   6       75.43       69.26      2.90 o 
   0   6   6       46.46       43.49      3.26 o 
   1   6   6        2.94        4.28      0.76 o 
   2   6   6       14.95       15.06      1.51 o 
   3   6   6       86.14       90.35      3.75 o 
   4   6   6        8.11        7.80      0.94 o 
   5   6   6        3.68        3.21      0.75 o 
   6   6   6        8.98        8.61      1.19 o 
   7   6   6       38.37       34.77      4.38 o 
   8   6   6       10.50       10.80      1.48 o 
   9   6   6       21.94       27.87      2.64 o 
  10   6   6       11.94       13.72      1.79 o 
  -5   7   6        0.03        0.12      0.96 o 
  -4   7   6       22.90       28.02      4.57 o 
  -3   7   6      112.06      112.91      4.86 o 
  -2   7   6        6.26        6.20      0.86 o 
  -1   7   6       16.90       18.65      1.40 o 
   0   7   6        3.48        2.67      0.65 o 
   1   7   6      150.32      141.54      6.28 o 
   2   7   6       13.60       15.69      1.64 o 
   3   7   6      275.77      258.42     11.11 o 
   4   7   6       68.97       68.69      4.61 o 
   5   7   6        0.90        0.43      0.50 o 
   6   7   6       91.34       88.14      4.58 o 
   7   7   6        9.81       11.70      1.65 o 
   8   7   6       11.16       11.96      1.57 o 
   9   7   6       11.98       14.85      3.28 o 
  -5   8   6        1.73        1.49      1.57 o 
  -4   8   6        3.95        3.07      0.93 o 
  -3   8   6        1.92        2.41      0.75 o 
  -2   8   6       29.28       34.02      2.97 o 
  -1   8   6       32.22       28.23      2.04 o 
   0   8   6      155.07      152.23      7.35 o 
   1   8   6        2.55        2.65      0.82 o 
   2   8   6       11.12       12.13      1.51 o 
   3   8   6        0.07        0.27      0.36 o 
   4   8   6       65.83       67.00      6.61 o 
   5   8   6       42.05       40.75      5.53 o 
   6   8   6       40.44       38.23      4.05 o 
   7   8   6        0.54        0.45      0.56 o 
   8   8   6        6.25        5.72      1.04 o 
   9   8   6       23.97       25.59      6.19 o 
  -4   9   6        0.61        0.74      0.58 o 
  -3   9   6       18.16       18.80      2.12 o 
  -2   9   6       14.40       15.44      1.60 o 
  -1   9   6       24.39       23.85      2.13 o 
   0   9   6       68.74       61.91      4.14 o 
   1   9   6        3.22        4.10      1.12 o 
   2   9   6        0.83        1.70      0.71 o 
   3   9   6       18.65       18.17      2.08 o 
   4   9   6       44.89       47.47      3.69 o 
   5   9   6        4.58        5.19      1.09 o 
   6   9   6       15.90       18.02      2.43 o 
   7   9   6       28.42       33.54      3.70 o 
   8   9   6        6.72        7.87      1.43 o 
  -3  10   6        7.20        9.71      1.39 o 
  -2  10   6       27.42       26.54      3.71 o 
  -1  10   6       17.28       18.08      2.19 o 
   0  10   6        2.89        2.72      1.13 o 
   1  10   6        3.34        3.90      1.19 o 
   2  10   6        6.59        7.27      1.30 o 
   3  10   6       18.37       17.57      2.22 o 
   4  10   6       63.01       68.19      5.74 o 
   5  10   6        3.19        2.95      0.90 o 
   6  10   6        5.94        6.27      1.53 o 
   7  10   6        0.85        0.77      0.86 o 
  -1  11   6       11.08       10.45      1.86 o 
   0  11   6        0.17        0.29      0.79 o 
   1  11   6        9.75       12.55      2.05 o 
   2  11   6       19.16       23.89      2.56 o 
   3  11   6        3.63        3.08      1.36 o 
   4  11   6        3.55        3.59      1.20 o 
   5  11   6       18.39       19.87      3.26 o 
   6  11   6        0.89        0.73      0.72 o 
   0  -6   7       25.22       27.70      4.97 o 
   1  -6   7        9.75        8.87      1.89 o 
   2  -6   7      106.57      111.59     32.08 o 
   3  -6   7        6.54        5.28      1.67 o 
   4  -6   7       10.73        9.78      2.21 o 
  -2  -5   7       47.78       55.83      4.40 o 
  -1  -5   7        0.15        0.08      0.42 o 
   0  -5   7       19.93       21.69      7.21 o 
   1  -5   7        0.28        0.05      0.36 o 
   2  -5   7       10.97       11.33      3.62 o 
   3  -5   7        9.18        8.46      2.13 o 
   4  -5   7        7.40        8.87      2.34 o 
   5  -5   7        0.09        0.17      0.75 o 
   6  -5   7       28.45       28.68      3.86 o 
  -3  -4   7       12.39       11.66      0.99 o 
  -2  -4   7        1.81        1.80      0.56 o 
  -1  -4   7       87.74       90.79      5.67 o 
   0  -4   7       19.35       19.77      2.71 o 
   1  -4   7        0.79        0.39      0.66 o 
   2  -4   7       10.55        9.59      1.63 o 
   3  -4   7       93.17       77.31     15.67 o 
   4  -4   7       24.32       19.10      3.77 o 
   5  -4   7       46.87       43.86      5.51 o 
   6  -4   7       43.92       36.03      5.56 o 
   7  -4   7        0.47        0.44      0.69 o 
  -4  -3   7       21.91       19.83      2.11 o 
  -3  -3   7       21.18       23.18      1.35 o 
  -2  -3   7       32.15       33.55      1.77 o 
  -1  -3   7        1.53        1.56      0.39 o 
   0  -3   7      186.92      174.14      6.96 o 
   1  -3   7       52.38       55.03      3.58 o 
   2  -3   7        5.75        5.09      1.65 o 
   3  -3   7      138.35      122.01      9.04 o 
   4  -3   7        0.06        0.38      0.67 o 
   5  -3   7       35.91       39.14      5.24 o 
   6  -3   7        0.63        0.84      1.06 o 
   7  -3   7      100.14      104.93      9.90 o 
   8  -3   7        8.57        8.09      4.91 o 
  -5  -2   7       27.69       22.40      4.73 o 
  -4  -2   7        0.01       -0.02      0.47 o 
  -3  -2   7      256.37      278.78     29.69 o 
  -2  -2   7        0.97        1.59      0.40 o 
  -1  -2   7        5.16        4.01      0.65 o 
   0  -2   7       19.86       21.64      1.01 o 
   1  -2   7      115.72      105.95      5.34 o 
   2  -2   7        0.07        0.27      0.65 o 
   3  -2   7      101.43       84.54      5.57 o 
   4  -2   7        4.29        4.38      1.37 o 
   5  -2   7        3.99        4.30      1.40 o 
   6  -2   7       21.11       19.20      2.72 o 
   7  -2   7      133.60      127.89     10.03 o 
   8  -2   7        0.05       -0.24      1.11 o 
   9  -2   7        1.43       -0.06      1.18 o 
  -5  -1   7        7.26        7.25      1.91 o 
  -4  -1   7        7.64        7.26      1.44 o 
  -3  -1   7       95.29      113.67      4.66 o 
  -2  -1   7       95.08       95.09      5.87 o 
  -1  -1   7       14.83       13.82      0.94 o 
   0  -1   7        0.02        0.09      0.18 o 
   1  -1   7      179.99      191.42      7.45 o 
   2  -1   7       50.50       45.16      1.37 o 
   3  -1   7        1.72        1.34      1.10 o 
   4  -1   7      250.71      251.94     28.97 o 
   5  -1   7       25.39       26.29      3.77 o 
   6  -1   7       19.75       19.92      3.78 o 
   7  -1   7       29.56       33.07      4.01 o 
   8  -1   7        0.80        0.72      1.01 o 
   9  -1   7       13.54       14.81      2.28 o 
  -6   0   7       21.11       16.43      2.99 o 
  -5   0   7       54.65       53.06      8.47 o 
  -4   0   7        0.69        0.48      1.03 o 
  -3   0   7        3.10        3.54      0.42 o 
  -2   0   7       94.25      106.92      3.92 o 
  -1   0   7      161.22      152.17      5.53 o 
   0   0   7        0.29        0.14      0.23 o 
   1   0   7      613.93      655.73     29.03 o 
   2   0   7       25.85       27.25      1.39 o 
   3   0   7       27.58       10.14      9.84 o 
   4   0   7        8.85        7.14      1.54 o 
   5   0   7      176.88      137.82     31.76 o 
   6   0   7       10.62       11.12      0.67 o 
   7   0   7       69.83       67.23      2.86 o 
   8   0   7        9.00        9.31      2.07 o 
   9   0   7        7.46        8.14      2.45 o 
  10   0   7        4.00        3.03      2.40 o 
  -6   1   7       34.06       30.56      3.23 o 
  -5   1   7       95.69       96.45      7.01 o 
  -4   1   7      111.30      104.09      6.83 o 
  -3   1   7       18.45       15.44      0.87 o 
  -2   1   7       18.93       23.76      1.47 o 
  -1   1   7       90.47       89.09      4.91 o 
   0   1   7      186.97      203.82     14.40 o 
   1   1   7      175.93      180.41      6.48 o 
   2   1   7      161.75      161.39      5.43 o 
   3   1   7        8.49        7.88      0.62 o 
   4   1   7       11.19       12.08      0.70 o 
   5   1   7       78.31       83.34      2.88 o 
   6   1   7      168.18      165.20      7.25 o 
   7   1   7        0.00        0.06      0.15 o 
   8   1   7       98.15       97.27      7.78 o 
   9   1   7        0.02        0.10      0.30 o 
  10   1   7        2.57        4.69      4.05 o 
  -6   2   7        0.02        0.11      0.65 o 
  -5   2   7       54.61       53.88      4.70 o 
  -4   2   7       16.31       15.70      1.96 o 
  -3   2   7        0.53        0.30      0.16 o 
  -2   2   7       69.07       78.19      5.35 o 
  -1   2   7       17.50       15.44      0.97 o 
   0   2   7        0.54        0.60      0.32 o 
   1   2   7       30.76       31.40      1.56 o 
   2   2   7      132.28      132.36      5.27 o 
   3   2   7      229.87      246.27      9.44 o 
   4   2   7       17.35       15.68      1.04 o 
   5   2   7      316.29      309.63     18.16 o 
   6   2   7       15.42       14.46      0.98 o 
   7   2   7       12.11       12.53      1.12 o 
   8   2   7       29.18       29.02      3.19 o 
   9   2   7       13.07       17.75      1.84 o 
  10   2   7        0.16        0.31      0.41 o 
  -6   3   7        0.05       -0.24      0.69 o 
  -5   3   7       32.19       27.83      3.04 o 
  -4   3   7       37.50       35.27      3.19 o 
  -3   3   7       61.04       60.08      3.66 o 
  -2   3   7       26.11       19.17      2.08 o 
  -1   3   7      448.28      424.62     17.86 o 
   0   3   7      118.15      114.45      5.04 o 
   1   3   7       80.18       79.36      3.79 o 
   2   3   7      391.65      372.96     18.24 o 
   3   3   7       89.14       81.45      3.25 o 
   4   3   7      151.31      152.38      5.85 o 
   5   3   7       35.98       32.54      1.90 o 
   6   3   7      301.44      290.98     13.46 o 
   7   3   7       18.81       17.77      1.50 o 
   8   3   7        0.52        0.35      0.42 o 
   9   3   7       34.17       40.65      4.79 o 
  10   3   7       29.03       30.89      4.86 o 
  -6   4   7        2.07        1.52      1.26 o 
  -5   4   7       46.65       48.65     10.78 o 
  -4   4   7      141.49      132.03     27.36 o 
  -3   4   7        1.89        2.28      0.32 o 
  -2   4   7        5.36        7.13      0.88 o 
  -1   4   7        5.00        3.83      0.58 o 
   0   4   7       89.48       89.74      4.98 o 
   1   4   7       35.53       32.83      1.67 o 
   2   4   7       25.55       24.53      1.38 o 
   3   4   7       11.24       13.23      1.07 o 
   4   4   7        0.36        0.48      0.34 o 
   5   4   7      616.90      594.23     27.34 o 
   6   4   7      288.54      268.46     11.30 o 
   7   4   7       17.58       17.12      1.46 o 
   8   4   7        0.29        0.54      0.44 o 
   9   4   7        0.26        0.21      0.43 o 
  10   4   7        1.40        0.93      0.62 o 
  -6   5   7       27.55       29.81      6.15 o 
  -5   5   7        4.76        4.85      2.82 o 
  -4   5   7      125.14      159.28     12.04 o 
  -3   5   7       83.69       78.94      4.39 o 
  -2   5   7       74.37       73.81      4.99 o 
  -1   5   7       14.73       15.86      1.11 o 
   0   5   7      220.40      219.81     10.19 o 
   1   5   7        0.21        0.68      0.43 o 
   2   5   7       30.28       30.38      1.71 o 
   3   5   7      185.20      177.87      7.27 o 
   4   5   7       89.03       84.23      4.36 o 
   5   5   7        5.27        5.28      0.99 o 
   6   5   7       59.47       61.32      3.70 o 
   7   5   7       15.08       16.03      1.83 o 
   8   5   7        9.72        9.90      1.21 o 
   9   5   7        1.05        0.51      0.54 o 
  10   5   7       64.35       72.58     11.51 o 
  -5   6   7        0.02       -0.19      0.67 o 
  -4   6   7        0.01        0.11      0.88 o 
  -3   6   7       34.14       39.52      3.31 o 
  -2   6   7       66.59       69.60      4.15 o 
  -1   6   7       29.27       28.17      1.67 o 
   0   6   7      142.42      150.40      6.75 o 
   1   6   7       49.48       44.99      2.20 o 
   2   6   7        0.72        0.05      0.30 o 
   3   6   7       28.78       26.38      1.85 o 
   4   6   7      242.67      239.00     11.84 o 
   5   6   7        5.58        4.75      0.82 o 
   6   6   7        8.24        7.67      1.08 o 
   7   6   7        2.54        2.81      0.79 o 
   8   6   7       45.15       46.04      7.65 o 
   9   6   7       33.95       29.16      3.61 o 
  10   6   7       16.27       16.23      2.23 o 
  -5   7   7       47.69       59.58      7.43 o 
  -4   7   7        0.81        0.37      0.77 o 
  -3   7   7        7.35        7.15      0.93 o 
  -2   7   7      109.25      113.84     13.47 o 
  -1   7   7        0.55        0.83      0.57 o 
   0   7   7       38.59       36.83      2.39 o 
   1   7   7       85.63       91.08      8.70 o 
   2   7   7       18.81       20.59      1.62 o 
   3   7   7        3.16        3.81      0.99 o 
   4   7   7        3.69        1.27      0.60 o 
   5   7   7       67.11       69.61      7.12 o 
   6   7   7        4.45        3.78      0.87 o 
   7   7   7       22.49       23.02      2.00 o 
   8   7   7        0.80        0.52      0.49 o 
   9   7   7        0.07        0.03      0.37 o 
  -4   8   7        1.47        0.72      0.96 o 
  -3   8   7        9.82       11.05      2.01 o 
  -2   8   7       25.29       25.99      1.94 o 
  -1   8   7       24.85       21.36      1.69 o 
   0   8   7        1.54        2.28      0.71 o 
   1   8   7       10.60        8.69      1.17 o 
   2   8   7       69.29       71.02      4.64 o 
   3   8   7        0.06        0.06      0.33 o 
   4   8   7       15.04       16.55      1.77 o 
   5   8   7       12.41       13.14      1.57 o 
   6   8   7        6.75        6.21      1.24 o 
   7   8   7        2.51        2.53      1.01 o 
   8   8   7        1.71        1.81      0.71 o 
   9   8   7        9.27       10.91      2.76 o 
  -3   9   7        0.42        0.68      0.43 o 
  -2   9   7       15.53       17.48      1.52 o 
  -1   9   7       61.65       62.70      4.12 o 
   0   9   7       10.02        7.90      1.11 o 
   1   9   7       68.86       74.60      4.89 o 
   2   9   7       21.03       25.54      2.39 o 
   3   9   7       17.69       16.08      1.90 o 
   4   9   7       32.03       32.72      2.71 o 
   5   9   7        5.54        6.41      1.18 o 
   6   9   7        2.13        2.13      0.77 o 
   7   9   7        0.03        0.17      0.48 o 
   8   9   7        0.24        0.03      0.40 o 
  -2  10   7        4.02        3.87      1.02 o 
  -1  10   7       12.96       15.31      1.60 o 
   0  10   7       80.47       78.42      4.52 o 
   1  10   7       21.87       22.86      2.34 o 
   2  10   7        2.32        2.79      0.99 o 
   3  10   7        4.20        5.90      1.58 o 
   4  10   7       45.71       44.09      2.95 o 
   5  10   7       26.99       31.89      4.71 o 
   6  10   7        7.74       10.59      2.16 o 
   7  10   7        0.99        0.83      0.74 o 
  -1  11   7       16.99       21.81      2.45 o 
   0  11   7        0.65        0.39      0.55 o 
   1  11   7        1.76        1.47      0.80 o 
   2  11   7        5.85        7.12      1.69 o 
   3  11   7        0.97        1.38      0.88 o 
   4  11   7       22.55       21.34      2.25 o 
   5  11   7       38.89       43.53      6.05 o 
   6  11   7        0.30        0.14      0.57 o 
   0  -5   8       76.23       66.29      5.34 o 
   1  -5   8       36.33       34.05      7.98 o 
   2  -5   8        1.43        0.88      0.93 o 
   3  -5   8       41.98       43.72      4.57 o 
   4  -5   8       13.00       12.47      2.63 o 
  -2  -4   8        5.23        5.78      1.59 o 
  -1  -4   8        0.45        0.17      0.42 o 
   0  -4   8        4.56        2.75      2.02 o 
   1  -4   8       28.39       29.81      3.11 o 
   2  -4   8       23.36       17.56      2.83 o 
   3  -4   8       20.45       15.81      2.20 o 
   4  -4   8        6.91        4.96      1.41 o 
   5  -4   8        9.86        6.99      1.89 o 
   6  -4   8       11.52       10.82      2.12 o 
  -3  -3   8       46.12       54.57      5.38 o 
  -2  -3   8       40.41       37.33      2.14 o 
  -1  -3   8        1.89        1.39      0.43 o 
   0  -3   8        0.14        0.27      0.61 o 
   1  -3   8       36.81       32.94      2.65 o 
   2  -3   8       71.84       64.25      4.91 o 
   3  -3   8        8.10        8.08      2.07 o 
   4  -3   8      302.60      284.05     21.26 o 
   5  -3   8        0.02        0.02      0.59 o 
   6  -3   8        0.00       -0.07      1.04 o 
   7  -3   8       12.55       12.29      3.65 o 
  -4  -2   8        1.15        0.61      0.65 o 
  -3  -2   8       16.32       17.12      2.29 o 
  -2  -2   8       90.04       94.99      7.00 o 
  -1  -2   8       48.90       50.12      2.24 o 
   0  -2   8        3.90        4.78      0.82 o 
   1  -2   8      168.42      166.99      8.16 o 
   2  -2   8        2.94        3.93      1.30 o 
   3  -2   8       55.25       49.17      3.99 o 
   4  -2   8       20.70       16.86      2.44 o 
   5  -2   8      103.68       95.60      7.22 o 
   6  -2   8        4.70        5.07      1.71 o 
   7  -2   8        3.65        4.54      1.88 o 
   8  -2   8       65.67       74.87      8.38 o 
  -4  -1   8       12.78        9.95      2.48 o 
  -3  -1   8       15.04       15.45      3.36 o 
  -2  -1   8       67.60       71.48      5.40 o 
  -1  -1   8       71.86       75.15      4.93 o 
   0  -1   8        2.81        3.06      0.58 o 
   1  -1   8        2.50        2.41      0.38 o 
   2  -1   8      235.74      211.15      7.02 o 
   3  -1   8        0.75        1.23      0.91 o 
   4  -1   8       24.00       22.50      2.75 o 
   5  -1   8       43.94       44.61      6.39 o 
   6  -1   8       80.96       91.04      7.66 o 
   7  -1   8       44.42       51.80      6.31 o 
   8  -1   8      146.34      178.84     16.57 o 
   9  -1   8        0.64        0.50      0.87 o 
  -5   0   8        1.47        0.50      1.03 o 
  -4   0   8       88.09       75.45     10.07 o 
  -3   0   8        0.45        0.77      0.72 o 
  -2   0   8       37.62       41.30      2.00 o 
  -1   0   8       12.36       12.97      1.11 o 
   0   0   8       20.26       19.94      1.23 o 
   1   0   8      318.32      334.52     13.58 o 
   2   0   8      218.91      225.06      8.44 o 
   3   0   8      129.33      117.98      4.66 o 
   4   0   8       36.27       33.08      3.37 o 
   5   0   8        2.10        3.13      1.56 o 
   6   0   8       34.19       38.78      3.96 o 
   7   0   8       28.82       35.09      6.72 o 
   8   0   8        2.05        2.96      1.72 o 
   9   0   8       29.24       31.23      4.89 o 
  -5   1   8        0.15        0.47      1.02 o 
  -4   1   8       88.31       92.79      7.69 o 
  -3   1   8       43.58       41.36      3.20 o 
  -2   1   8        8.33        8.25      0.95 o 
  -1   1   8       75.28       76.45      3.53 o 
   0   1   8      228.86      229.28     16.10 o 
   1   1   8       13.04       12.68      0.94 o 
   2   1   8       58.04       62.39      2.42 o 
   3   1   8      111.36      111.76      4.37 o 
   4   1   8       12.53       12.65      0.71 o 
   5   1   8        0.31        0.08      0.13 o 
   6   1   8      134.27      150.65     10.04 o 
   7   1   8        9.29        9.44      0.77 o 
   8   1   8        3.71        1.36      1.19 o 
   9   1   8        8.24        7.88      1.76 o 
  10   1   8       75.90      123.44     20.33 o 
  -5   2   8       11.43       11.54      2.42 o 
  -4   2   8       19.60       18.92      3.01 o 
  -3   2   8      107.48       89.97      6.65 o 
  -2   2   8       12.81       16.88      1.28 o 
  -1   2   8        1.10        0.81      0.37 o 
   0   2   8      210.17      214.97      8.52 o 
   1   2   8       28.02       27.54      1.56 o 
   2   2   8       10.74       10.21      0.80 o 
   3   2   8       19.10       19.51      1.29 o 
   4   2   8      157.53      157.87      5.92 o 
   5   2   8       95.25       94.96      7.60 o 
   6   2   8       13.89       15.35      1.10 o 
   7   2   8       89.69       92.26      7.44 o 
   8   2   8       11.21       11.09      0.98 o 
   9   2   8        0.03        0.05      0.30 o 
  10   2   8        0.15        0.09      0.70 o 
  -5   3   8        8.14        7.88      2.42 o 
  -4   3   8       41.40       38.67      5.29 o 
  -3   3   8       51.62       44.70      9.64 o 
  -2   3   8        0.85        1.88      0.48 o 
  -1   3   8       71.75       77.60      4.18 o 
   0   3   8        3.59        2.96      0.63 o 
   1   3   8      123.83      113.48      4.29 o 
   2   3   8        1.12        0.95      0.43 o 
   3   3   8      265.33      256.54      9.88 o 
   4   3   8        0.03        0.11      0.25 o 
   5   3   8        7.06        6.45      0.72 o 
   6   3   8        0.08        0.11      0.18 o 
   7   3   8        6.07        7.01      0.93 o 
   8   3   8       28.21       29.93      2.91 o 
   9   3   8       37.60       36.13      4.53 o 
  10   3   8        1.85        2.56      0.80 o 
  -5   4   8       33.18       37.14      8.62 o 
  -4   4   8        1.61        1.94      1.54 o 
  -3   4   8       63.44       81.57      7.43 o 
  -2   4   8      140.73      145.80      6.81 o 
  -1   4   8       52.06       49.34      2.51 o 
   0   4   8      155.02      145.92      5.89 o 
   1   4   8      147.92      155.38      6.29 o 
   2   4   8      193.28      174.05      6.66 o 
   3   4   8      200.61      195.85      7.93 o 
   4   4   8       39.32       40.34      2.01 o 
   5   4   8       57.17       51.31      2.43 o 
   6   4   8        0.76        0.51      0.44 o 
   7   4   8       23.17       22.61      1.49 o 
   8   4   8       30.95       28.78      1.87 o 
   9   4   8       33.81       36.11      2.92 o 
  10   4   8       12.15       14.75      2.03 o 
  -5   5   8        7.98        7.31      1.96 o 
  -4   5   8       86.75       81.51     19.65 o 
  -3   5   8       49.96       55.85      7.58 o 
  -2   5   8       24.00       23.27      2.37 o 
  -1   5   8       75.56       78.97      4.85 o 
   0   5   8       10.53        8.97      0.98 o 
   1   5   8       51.51       51.07      2.77 o 
   2   5   8        8.77       13.18      1.16 o 
   3   5   8       13.15       13.14      1.26 o 
   4   5   8        2.74        4.91      0.81 o 
   5   5   8       20.24       19.35      1.38 o 
   6   5   8       70.82       68.23      5.04 o 
   7   5   8       82.24       76.98      4.52 o 
   8   5   8       19.46       17.91      1.50 o 
   9   5   8        4.88        3.77      1.61 o 
  10   5   8       10.05       10.52      1.30 o 
  -5   6   8       13.94       14.37      3.12 o 
  -4   6   8       41.23       51.57      6.05 o 
  -3   6   8       10.01       10.52      2.61 o 
  -2   6   8       61.00       64.66      5.76 o 
  -1   6   8        0.63        0.75      0.42 o 
   0   6   8      181.30      190.99      8.77 o 
   1   6   8      164.60      160.11      7.02 o 
   2   6   8       98.96       88.50      7.57 o 
   3   6   8       10.30       12.59      1.37 o 
   4   6   8       66.96       62.16      3.70 o 
   5   6   8       13.22       13.62      1.95 o 
   6   6   8       46.14       48.15      5.44 o 
   7   6   8       31.79       31.08      4.07 o 
   8   6   8       24.79       25.19      2.03 o 
   9   6   8        1.39        0.98      0.59 o 
  10   6   8        2.16        0.38      0.36 o 
  -4   7   8        2.15        2.19      2.01 o 
  -3   7   8       10.43        9.54      2.28 o 
  -2   7   8        2.49        2.42      0.88 o 
  -1   7   8       23.73       26.46      1.96 o 
   0   7   8      167.66      159.94     17.12 o 
   1   7   8       43.87       46.97      3.16 o 
   2   7   8       90.68       91.90      6.67 o 
   3   7   8        4.06        2.87      0.82 o 
   4   7   8       10.76       11.72      1.27 o 
   5   7   8       65.34       62.27      8.44 o 
   6   7   8        6.57        6.07      1.18 o 
   7   7   8        8.31        7.08      1.42 o 
   8   7   8        2.55        2.75      0.89 o 
   9   7   8        9.83        9.83      1.29 o 
  -4   8   8       32.49       38.17      8.56 o 
  -3   8   8        4.41        4.86      1.15 o 
  -2   8   8        8.10        8.77      1.41 o 
  -1   8   8       68.26       74.76      5.22 o 
   0   8   8       24.60       26.29      2.34 o 
   1   8   8        3.47        4.05      0.92 o 
   2   8   8        8.07        8.25      1.25 o 
   3   8   8       32.26       36.63      2.48 o 
   4   8   8       84.75       90.48      4.65 o 
   5   8   8       37.12       38.91      2.88 o 
   6   8   8       24.63       31.78      3.38 o 
   7   8   8        8.41        8.41      1.48 o 
   8   8   8        2.16        2.10      1.02 o 
   9   8   8        2.62        3.19      1.04 o 
  -3   9   8        1.63        1.11      0.86 o 
  -2   9   8        0.48        0.84      0.57 o 
  -1   9   8        1.31        1.24      0.71 o 
   0   9   8        0.94        0.62      0.70 o 
   1   9   8       51.09       52.29      5.41 o 
   2   9   8        0.41        0.48      0.57 o 
   3   9   8       23.60       25.27      4.29 o 
   4   9   8        8.84        8.23      1.38 o 
   5   9   8        1.25        0.94      0.61 o 
   6   9   8        3.82        4.09      1.13 o 
   7   9   8       16.80       16.89      2.12 o 
   8   9   8        2.10        1.79      0.94 o 
  -2  10   8        4.17        5.62      1.31 o 
  -1  10   8        1.01        1.14      0.78 o 
   0  10   8       24.27       25.35      2.24 o 
   1  10   8       29.97       27.77      2.32 o 
   2  10   8       19.56       25.24      3.23 o 
   3  10   8        6.08        7.77      1.84 o 
   4  10   8        2.62        5.98      1.84 o 
   5  10   8       17.88       14.79      2.32 o 
   6  10   8       19.84       21.15      4.19 o 
   7  10   8        7.75        9.32      1.92 o 
   0  11   8        7.71        7.05      1.21 o 
   1  11   8        7.05        6.38      1.42 o 
   2  11   8        0.84        1.33      0.83 o 
   3  11   8        7.96        7.28      1.55 o 
   4  11   8        0.51        0.84      1.00 o 
   5  11   8       55.85       70.24     13.83 o 
   1  -4   9        1.22        0.39      1.02 o 
   2  -4   9       25.27       28.33      3.55 o 
   3  -4   9       32.03       24.95      3.97 o 
   4  -4   9        8.20        7.27      1.69 o 
  -1  -3   9       20.77       18.80      1.99 o 
   0  -3   9       22.43       22.62      2.79 o 
   1  -3   9       14.61       10.77      2.33 o 
   2  -3   9       11.56       11.61      2.46 o 
   3  -3   9       13.05       11.40      2.30 o 
   4  -3   9        6.25        4.94      2.02 o 
   5  -3   9        0.18        0.32      0.84 o 
   6  -3   9       72.98       69.90      6.84 o 
  -2  -2   9       14.89       15.82      1.17 o 
  -1  -2   9        0.51        0.31      0.39 o 
   0  -2   9       40.40       32.62      4.53 o 
   1  -2   9       22.74       23.16      2.56 o 
   2  -2   9       52.15       51.07      4.44 o 
   3  -2   9       35.48       36.57      3.73 o 
   4  -2   9       13.04       12.15      3.06 o 
   5  -2   9       46.50       40.34      4.34 o 
   6  -2   9        2.06        1.74      2.08 o 
   7  -2   9       33.96       44.78      7.90 o 
  -3  -1   9       13.40       10.61      1.84 o 
  -2  -1   9       47.28       45.39      2.64 o 
  -1  -1   9      193.26      189.66     18.61 o 
   0  -1   9       11.30       12.07      1.14 o 
   1  -1   9        4.00        4.08      0.49 o 
   2  -1   9       13.41       12.89      3.28 o 
   3  -1   9       46.74       47.83      6.76 o 
   4  -1   9       62.28       66.51      6.01 o 
   5  -1   9       64.68       68.59      6.58 o 
   6  -1   9        2.01        1.89      1.64 o 
   7  -1   9        0.01       -0.16      0.94 o 
   8  -1   9       71.92       74.01     10.33 o 
  -4   0   9       16.91       12.47      3.27 o 
  -3   0   9       34.60       29.68      2.61 o 
  -2   0   9      125.39      125.52      5.75 o 
  -1   0   9       39.74       46.56      2.37 o 
   0   0   9      102.48      104.50      4.76 o 
   1   0   9       13.64       15.72      1.30 o 
   2   0   9       47.53       47.11      1.92 o 
   3   0   9       86.71       80.45      5.53 o 
   4   0   9       42.40       42.21      4.68 o 
   5   0   9       76.56       81.80      8.43 o 
   6   0   9       42.34       49.96      5.51 o 
   7   0   9       33.82       40.51      5.02 o 
   8   0   9       16.84       19.31      3.90 o 
   9   0   9        4.85        4.96      2.13 o 
  -4   1   9        1.55        0.64      0.77 o 
  -3   1   9       46.26       46.89      4.66 o 
  -2   1   9        0.02        0.23      0.29 o 
  -1   1   9       17.85       15.82      1.23 o 
   0   1   9        9.21        9.06      0.87 o 
   1   1   9       22.64       21.70      1.49 o 
   2   1   9      116.79      116.92      7.31 o 
   3   1   9      144.74      160.17      9.18 o 
   4   1   9        6.05        5.69      0.62 o 
   5   1   9        0.03        0.10      0.13 o 
   6   1   9        8.49       10.01      2.28 o 
   7   1   9       21.79       21.49      3.80 o 
   8   1   9        2.93        3.34      1.52 o 
   9   1   9        3.50        2.73      2.15 o 
  -4   2   9       27.97       28.50      3.52 o 
  -3   2   9       44.44       46.64      8.85 o 
  -2   2   9      120.69      114.83      7.21 o 
  -1   2   9       13.10       13.59      1.25 o 
   0   2   9       34.98       42.82      2.27 o 
   1   2   9      144.40      146.64      5.92 o 
   2   2   9      117.06      124.71      5.25 o 
   3   2   9       25.39       26.64      1.86 o 
   4   2   9      216.39      216.46     15.71 o 
   5   2   9        4.24        4.32      0.70 o 
   6   2   9        3.89        4.54      0.61 o 
   7   2   9       26.89       27.87      1.97 o 
   8   2   9       53.28       55.96      7.02 o 
   9   2   9       11.96       16.97      3.62 o 
  -4   3   9       63.73       67.67     16.48 o 
  -3   3   9        0.19        0.17      0.52 o 
  -2   3   9       76.83       68.80      8.09 o 
  -1   3   9       23.01       29.70      2.63 o 
   0   3   9       38.72       39.67      2.14 o 
   1   3   9       16.82       15.30      1.33 o 
   2   3   9       56.78       66.73      3.10 o 
   3   3   9      109.58      108.75      4.58 o 
   4   3   9        0.44        0.29      0.28 o 
   5   3   9      103.04      101.42      8.95 o 
   6   3   9       82.85       80.78      6.49 o 
   7   3   9       13.91       14.47      1.75 o 
   8   3   9        1.51        1.76      0.69 o 
   9   3   9       20.30       17.45      3.09 o 
  10   3   9        3.51        4.61      2.04 o 
  -4   4   9       11.43       12.72      3.03 o 
  -3   4   9        3.61        2.73      1.07 o 
  -2   4   9       11.93       14.07      1.21 o 
  -1   4   9        3.68        4.79      0.77 o 
   0   4   9       36.15       32.26      1.97 o 
   1   4   9       17.47       15.48      1.26 o 
   2   4   9       38.79       34.08      1.84 o 
   3   4   9       58.13       60.38      2.93 o 
   4   4   9       25.14       25.75      1.72 o 
   5   4   9       27.89       26.33      2.14 o 
   6   4   9       22.62       19.97      1.58 o 
   7   4   9        2.03        2.11      0.77 o 
   8   4   9       28.68       33.58      3.55 o 
   9   4   9        0.19        0.33      0.43 o 
  10   4   9        0.27        0.55      0.57 o 
  -4   5   9        0.63        0.22      0.53 o 
  -3   5   9       50.36       66.75      6.77 o 
  -2   5   9        6.05        7.62      1.07 o 
  -1   5   9       76.11       74.02      4.93 o 
   0   5   9       42.91       41.87      2.51 o 
   1   5   9        0.31        0.27      0.34 o 
   2   5   9       32.43       28.09      1.75 o 
   3   5   9      140.87      124.67      5.50 o 
   4   5   9        0.24        0.34      0.38 o 
   5   5   9       15.26       16.74      1.85 o 
   6   5   9        7.05        8.30      1.24 o 
   7   5   9      169.65      167.34     14.08 o 
   8   5   9       30.06       29.17      3.16 o 
   9   5   9       41.53       49.10      6.99 o 
  10   5   9        2.08        0.38      0.86 o 
  -4   6   9       22.74       17.76      5.42 o 
  -3   6   9       60.27       70.00      9.14 o 
  -2   6   9       17.77       18.70      1.53 o 
  -1   6   9       28.41       25.32      4.25 o 
   0   6   9        0.75        0.41      0.47 o 
   1   6   9       80.81       80.36      9.61 o 
   2   6   9       30.13       33.86      3.43 o 
   3   6   9       11.76       14.12      1.56 o 
   4   6   9       22.21       20.20      2.10 o 
   5   6   9       10.18       10.18      1.24 o 
   6   6   9       14.47       17.72      1.63 o 
   7   6   9       64.90       63.01      6.48 o 
   8   6   9        4.09        3.77      0.95 o 
   9   6   9        0.37        0.31      0.50 o 
  -3   7   9       25.27       26.87      4.16 o 
  -2   7   9        2.66        1.86      0.67 o 
  -1   7   9        0.61        0.62      0.42 o 
   0   7   9        0.21        0.17      0.37 o 
   1   7   9      111.39      116.59      9.23 o 
   2   7   9        4.42        3.36      0.85 o 
   3   7   9       15.59       16.26      1.52 o 
   4   7   9        5.04        5.35      1.04 o 
   5   7   9       34.78       36.54      4.27 o 
   6   7   9       20.28       19.57      2.31 o 
   7   7   9       10.48       12.87      1.93 o 
   8   7   9        0.23        0.09      0.34 o 
   9   7   9        2.04        1.03      0.58 o 
  -3   8   9       14.03       15.85      4.09 o 
  -2   8   9       10.91       11.80      1.80 o 
  -1   8   9        0.95        1.36      0.93 o 
   0   8   9       62.30       63.14      9.81 o 
   1   8   9        4.41        3.54      0.88 o 
   2   8   9        9.88       12.24      1.46 o 
   3   8   9        3.65        5.07      1.25 o 
   4   8   9        3.08        4.63      1.23 o 
   5   8   9        1.77        1.49      0.74 o 
   6   8   9        0.19        0.28      0.50 o 
   7   8   9        2.59        3.67      1.20 o 
   8   8   9        9.36        9.93      1.59 o 
   9   8   9        0.03        0.11      0.84 o 
  -2   9   9       26.59       29.06      3.28 o 
  -1   9   9        6.43        8.69      1.33 o 
   0   9   9       13.79       15.27      1.79 o 
   1   9   9       47.18       51.32      5.71 o 
   2   9   9        2.26        2.16      0.80 o 
   3   9   9        0.15        0.23      0.50 o 
   4   9   9        6.80        8.43      1.64 o 
   5   9   9       24.89       30.78      2.99 o 
   6   9   9        3.57        3.26      1.05 o 
   7   9   9        4.10        6.05      1.57 o 
   8   9   9       20.00       24.33      3.90 o 
  -1  10   9        0.09        0.02      0.48 o 
   0  10   9        4.84        4.66      1.10 o 
   1  10   9        1.59        1.87      1.01 o 
   2  10   9       34.59       34.76      3.11 o 
   3  10   9       15.25       15.71      2.91 o 
   4  10   9        0.70        0.48      0.63 o 
   5  10   9        0.68        0.72      0.75 o 
   6  10   9        0.04       -0.10      0.46 o 
   7  10   9        1.11        0.86      1.06 o 
   1  11   9        3.85        6.26      1.57 o 
   2  11   9       38.10       47.96      8.67 o 
   3  11   9        0.72        1.08      1.24 o 
   4  11   9       11.49       16.40      2.82 o 
   5  11   9        3.42        4.90      1.50 o 
   2  -3  10        0.70        0.89      0.74 o 
   3  -3  10       36.86       30.47      5.71 o 
   4  -3  10       22.63       22.96      6.65 o 
   0  -2  10       53.49       55.05     15.55 o 
   1  -2  10       10.99       13.01      3.37 o 
   2  -2  10        7.99        9.34      2.18 o 
   3  -2  10        2.59        3.18      1.78 o 
   4  -2  10       52.35       58.31     10.00 o 
   5  -2  10       68.91       75.43      9.67 o 
   6  -2  10       53.76       57.93      8.71 o 
  -1  -1  10       30.32       28.39      2.49 o 
   0  -1  10        2.08        2.10      1.11 o 
   1  -1  10       21.20       24.56      2.94 o 
   2  -1  10       61.07       64.88     13.14 o 
   3  -1  10        4.36        5.58      1.64 o 
   4  -1  10        6.56        7.07      2.83 o 
   5  -1  10       44.67       52.83      9.49 o 
   6  -1  10        0.72        0.98      1.98 o 
   7  -1  10       10.75       12.65      4.12 o 
  -2   0  10       14.33       13.65      3.14 o 
  -1   0  10       36.65       40.75      2.47 o 
   0   0  10       20.58       22.01      1.72 o 
   1   0  10       52.34       47.25      2.33 o 
   2   0  10        9.48       12.52      2.22 o 
   3   0  10        2.22        2.25      1.81 o 
   4   0  10       69.88       76.07      6.90 o 
   5   0  10        8.44       12.13      2.95 o 
   6   0  10        4.03        4.42      2.60 o 
   7   0  10        3.17        3.76      2.22 o 
   8   0  10       21.63       27.87      5.52 o 
  -3   1  10        2.59        2.08      1.32 o 
  -2   1  10       35.34       36.00      8.16 o 
  -1   1  10       81.16      100.72      4.95 o 
   0   1  10        3.67        3.06      0.86 o 
   1   1  10       23.93       23.67      1.47 o 
   2   1  10        1.64        1.51      0.40 o 
   3   1  10      249.82      245.28      9.64 o 
   4   1  10        1.87        2.11      1.19 o 
   5   1  10      127.08      120.23      8.85 o 
   6   1  10       23.36       25.15      3.88 o 
   7   1  10        9.35        8.47      2.30 o 
   8   1  10       10.19       10.36      3.32 o 
  -3   2  10       16.47       19.05      5.70 o 
  -2   2  10       11.61       12.23      2.47 o 
  -1   2  10       17.92       18.90      1.81 o 
   0   2  10        0.35        0.38      0.44 o 
   1   2  10       12.95       15.19      1.37 o 
   2   2  10        9.71       10.37      1.25 o 
   3   2  10       52.50       55.19      3.90 o 
   4   2  10        1.73        1.77      0.38 o 
   5   2  10        3.35        3.15      0.61 o 
   6   2  10        0.55        0.67      1.76 o 
   7   2  10       18.48       21.16      3.51 o 
   8   2  10        1.09        1.37      1.41 o 
   9   2  10        2.24        1.17      1.37 o 
  -3   3  10       49.20       49.40     10.67 o 
  -2   3  10        4.97        3.53      2.20 o 
  -1   3  10      110.22       98.43      8.51 o 
   0   3  10       21.42       24.03      1.85 o 
   1   3  10        0.10        0.17      0.34 o 
   2   3  10       62.30       70.42      3.85 o 
   3   3  10       79.96       82.41      4.56 o 
   4   3  10        6.42        7.46      1.25 o 
   5   3  10        1.07        0.88      0.41 o 
   6   3  10       38.71       45.60      5.66 o 
   7   3  10       48.55       46.07     10.77 o 
   8   3  10        4.09        5.04      2.28 o 
   9   3  10       24.14       23.23      7.48 o 
  -3   4  10       46.50       46.62      9.04 o 
  -2   4  10        0.03       -0.07      0.39 o 
  -1   4  10        2.66        2.09      0.66 o 
   0   4  10       79.23       90.47      8.59 o 
   1   4  10        2.01        2.25      0.69 o 
   2   4  10        0.25        0.12      0.29 o 
   3   4  10        4.67        5.22      1.00 o 
   4   4  10       80.32       72.23      3.22 o 
   5   4  10        0.77        1.06      0.57 o 
   6   4  10        1.62        2.08      0.60 o 
   7   4  10       27.06       26.28      3.56 o 
   8   4  10        6.38        7.23      1.65 o 
   9   4  10        4.44        4.42      0.97 o 
  -3   5  10       32.19       27.38      7.57 o 
  -2   5  10        9.29       10.93      2.42 o 
  -1   5  10        8.69        8.33      1.12 o 
   0   5  10        5.57        4.56      1.28 o 
   1   5  10       73.53       73.38      5.29 o 
   2   5  10        2.88        1.92      0.65 o 
   3   5  10       11.47       14.27      1.28 o 
   4   5  10      104.20      100.74      4.77 o 
   5   5  10       53.19       54.31      4.16 o 
   6   5  10        1.87        1.83      0.65 o 
   7   5  10        0.51        0.82      0.55 o 
   8   5  10       14.61       12.24      1.76 o 
   9   5  10        1.37        1.81      0.71 o 
  -3   6  10        0.01        0.00      0.85 o 
  -2   6  10      150.12      160.13     13.44 o 
  -1   6  10       21.43       22.37      2.42 o 
   0   6  10       11.30       11.09      1.51 o 
   1   6  10       30.02       26.55      2.96 o 
   2   6  10        9.04        7.99      1.13 o 
   3   6  10       21.86       19.16      1.95 o 
   4   6  10       22.32       24.19      2.03 o 
   5   6  10        1.88        1.90      0.78 o 
   6   6  10        1.73        0.92      0.49 o 
   7   6  10        1.36        0.45      0.47 o 
   8   6  10       56.18       57.82      4.75 o 
   9   6  10       12.36       10.44      2.01 o 
  -2   7  10       56.55       66.59      7.91 o 
  -1   7  10       26.20       23.03      4.61 o 
   0   7  10       50.66       58.64      6.57 o 
   1   7  10        5.36        8.39      1.53 o 
   2   7  10       89.98       81.60     10.32 o 
   3   7  10       21.65       20.92      3.13 o 
   4   7  10        4.27        3.51      1.14 o 
   5   7  10       63.44       68.45     10.49 o 
   6   7  10        0.40        0.35      0.45 o 
   7   7  10        9.14       10.07      1.25 o 
   8   7  10       13.98       13.48      1.55 o 
   9   7  10        0.25        0.07      0.41 o 
  -2   8  10        0.18        0.05      0.66 o 
  -1   8  10       15.55       15.73      2.56 o 
   0   8  10       20.57       19.41      4.13 o 
   1   8  10        1.51        0.88      0.62 o 
   2   8  10      141.92      148.74      7.80 o 
   3   8  10        1.05        1.00      0.87 o 
   4   8  10       18.61       22.46      2.58 o 
   5   8  10        1.02        0.62      0.63 o 
   6   8  10       28.21       30.04      5.01 o 
   7   8  10        0.36        0.09      0.34 o 
   8   8  10        1.25        0.33      0.53 o 
  -1   9  10        0.06        0.59      0.95 o 
   0   9  10        6.14        5.90      1.24 o 
   1   9  10        5.08        5.99      1.23 o 
   2   9  10       20.09       18.73      2.23 o 
   3   9  10        8.67        9.49      2.52 o 
   4   9  10       21.08       30.42      3.32 o 
   5   9  10        1.83        2.48      1.06 o 
   6   9  10        6.54        7.09      1.86 o 
   7   9  10        2.22        1.91      0.94 o 
   0  10  10       23.46       29.40      3.62 o 
   1  10  10        0.52        0.74      0.68 o 
   2  10  10        0.04        0.13      0.44 o 
   3  10  10       22.67       24.33      5.44 o 
   4  10  10       40.50       49.49      7.72 o 
   5  10  10       11.78       16.44      2.66 o 
   6  10  10       34.16       36.67      7.34 o 
   1  -1  11        2.89        1.78      1.12 o 
   2  -1  11       26.04       31.45      3.94 o 
   3  -1  11       50.42       60.74      7.81 o 
   4  -1  11        3.99        3.02      1.56 o 
   5  -1  11       11.94       11.65      2.75 o 
   0   0  11       91.34       91.16      8.52 o 
   1   0  11        1.38        1.33      1.43 o 
   2   0  11        1.02        1.38      0.96 o 
   3   0  11       37.54       40.91      4.77 o 
   4   0  11        0.65        1.25      1.28 o 
   5   0  11        3.46        5.85      2.35 o 
   6   0  11       29.74       32.55      5.05 o 
   7   0  11        0.03        0.17      1.68 o 
  -1   1  11       12.01       11.32      1.44 o 
   0   1  11       95.64       98.75      4.84 o 
   1   1  11       16.16       17.79      1.38 o 
   2   1  11       37.66       43.68      4.43 o 
   3   1  11        0.03        0.39      0.88 o 
   4   1  11       42.73       45.91      7.82 o 
   5   1  11       44.12       42.01      6.68 o 
   6   1  11        4.27        4.06      2.34 o 
   7   1  11        8.05        8.50      3.64 o 
  -1   2  11       22.60       23.12      1.61 o 
   0   2  11       39.16       41.79      4.78 o 
   1   2  11       44.17       45.69      3.57 o 
   2   2  11        2.99        2.46      0.49 o 
   3   2  11        0.04        0.45      0.34 o 
   4   2  11      202.30      228.24     34.76 o 
   5   2  11        0.88        0.90      1.43 o 
   6   2  11       13.54       16.80      3.40 o 
   7   2  11       12.11       12.73      3.18 o 
   8   2  11       23.95       11.53      8.76 o 
  -2   3  11       24.33       26.18      6.74 o 
  -1   3  11        0.25        0.11      0.35 o 
   0   3  11        3.36        2.21      0.58 o 
   1   3  11       41.29       47.37      5.79 o 
   2   3  11       17.17       17.91      1.45 o 
   3   3  11       34.17       35.74      2.59 o 
   4   3  11       18.05       20.24      1.67 o 
   5   3  11        1.03        1.14      0.50 o 
   6   3  11        6.08        8.61      2.86 o 
   7   3  11        0.33        0.07      0.93 o 
   8   3  11        8.90       12.90      5.21 o 
  -2   4  11       55.09       51.63      6.25 o 
  -1   4  11        9.38        3.48      1.64 o 
   0   4  11       46.29       48.33      5.21 o 
   1   4  11        5.66        5.93      1.60 o 
   2   4  11       46.66       49.33      3.99 o 
   3   4  11        2.61        1.97      0.67 o 
   4   4  11       55.83       60.53      7.15 o 
   5   4  11       21.21       20.35      2.63 o 
   6   4  11        1.00        0.91      0.41 o 
   7   4  11        8.27       11.44      2.66 o 
   8   4  11       21.34       22.30      8.29 o 
  -2   5  11       34.99       20.17     10.11 o 
  -1   5  11       18.54       21.16      2.95 o 
   0   5  11        6.37        5.26      1.92 o 
   1   5  11        9.88       12.35      1.32 o 
   2   5  11       13.06       13.05      1.51 o 
   3   5  11       29.89       28.41      2.27 o 
   4   5  11        6.08        6.51      1.15 o 
   5   5  11       89.13       82.85      6.12 o 
   6   5  11        2.10        1.99      0.63 o 
   7   5  11        6.90        7.71      1.23 o 
   8   5  11        9.54        8.62      1.80 o 
  -2   6  11        0.11        0.47      1.70 o 
  -1   6  11       17.97       23.98      2.75 o 
   0   6  11       45.05       43.82      3.67 o 
   1   6  11        3.93        3.16      0.96 o 
   2   6  11       69.64       65.94      7.81 o 
   3   6  11        4.26        4.06      0.87 o 
   4   6  11        4.40        3.54      0.99 o 
   5   6  11       31.57       32.66      3.73 o 
   6   6  11       17.53       21.23      2.76 o 
   7   6  11        1.14        1.38      0.83 o 
   8   6  11        3.07        4.55      0.97 o 
  -1   7  11       28.11       22.36      6.22 o 
   0   7  11        3.17        4.09      1.02 o 
   1   7  11        0.11        0.15      0.33 o 
   2   7  11        0.14        0.01      0.22 o 
   3   7  11       29.37       28.19      2.31 o 
   4   7  11        0.57        0.80      0.55 o 
   5   7  11        4.18        5.32      1.21 o 
   6   7  11        0.10        0.13      0.41 o 
   7   7  11        7.52        5.75      1.19 o 
   8   7  11        3.45        0.95      0.70 o 
   0   8  11        0.51        0.42      0.60 o 
   1   8  11        6.70        9.86      1.99 o 
   2   8  11       17.89       18.66      2.41 o 
   3   8  11       96.11      104.58     12.03 o 
   4   8  11        7.97        8.84      1.78 o 
   5   8  11       10.05       13.27      2.68 o 
   6   8  11       14.62       18.16      4.56 o 
   7   8  11        8.70        6.77      1.61 o 
   0   9  11        9.05        7.02      2.04 o 
   1   9  11       10.82       12.78      2.84 o 
   2   9  11        0.11       -0.15      0.45 o 
   3   9  11        4.06        4.11      1.46 o 
   4   9  11        0.19        0.07      0.58 o 
   5   9  11       22.65       27.28      5.07 o 
   6   9  11        0.76        0.34      0.61 o 
   7   9  11       15.83       11.10      2.15 o 
   2  10  11        6.98        5.70      1.33 o 
   3  10  11       12.64       16.20      2.58 o 
   4  10  11        0.58        0.41      0.69 o 
   5  10  11        3.00        2.98      1.38 o 
   2   1  12        2.84        3.36      1.78 o 
   3   1  12        0.18        0.17      0.75 o 
   4   1  12        3.89        4.50      2.12 o 
   5   1  12       18.91       21.95      4.43 o 
   1   2  12       28.00       30.28      3.29 o 
   2   2  12       11.15       14.13      3.21 o 
   3   2  12        4.09        3.28      1.34 o 
   4   2  12        1.17        1.28      1.07 o 
   5   2  12       35.33       31.84      3.91 o 
   6   2  12        0.03       -0.27      0.83 o 
   0   3  12        1.55        2.06      0.77 o 
   1   3  12       11.77       11.66      1.10 o 
   2   3  12        3.18        3.44      1.01 o 
   3   3  12       21.94       25.81      3.07 o 
   4   3  12       11.51       13.20      3.40 o 
   5   3  12      123.20      165.72     18.12 o 
   6   3  12        4.47        5.68      4.01 o 
   7   3  12        1.30        1.60      2.05 o 
   0   4  12       18.44       15.33      4.00 o 
   1   4  12       17.15       19.55      2.50 o 
   2   4  12       12.88       15.62      1.88 o 
   3   4  12        3.16        3.19      1.01 o 
   4   4  12        7.57        6.26      1.39 o 
   5   4  12       13.74       16.10      3.84 o 
   6   4  12        6.93        8.44      2.85 o 
   7   4  12        3.28        2.61      1.90 o 
   0   5  12        0.93        0.51      0.61 o 
   1   5  12        4.51        5.14      1.21 o 
   2   5  12        9.87       10.81      1.80 o 
   3   5  12       19.31       20.54      1.84 o 
   4   5  12        4.29        4.20      1.00 o 
   5   5  12        4.37        3.28      0.79 o 
   6   5  12        3.01        2.69      0.79 o 
   7   5  12       13.51       13.21      4.11 o 
   0   6  12       10.14       11.81      1.83 o 
   1   6  12        3.74        3.51      1.12 o 
   2   6  12        0.27       -0.09      0.25 o 
   3   6  12       38.32       39.69      3.29 o 
   4   6  12        2.91        2.79      0.84 o 
   5   6  12        0.31        1.03      0.58 o 
   6   6  12       42.90       40.29      5.34 o 
   7   6  12        4.81        3.68      1.39 o 
   1   7  12        5.09        5.24      1.25 o 
   2   7  12        0.22        0.04      0.32 o 
   3   7  12        0.20        0.27      0.59 o 
   4   7  12       31.22       32.07      2.82 o 
   5   7  12        9.36        8.12      1.39 o 
   6   7  12       10.90       11.61      1.94 o 
   7   7  12        2.57        3.27      0.92 o 
   1   8  12       13.43       13.58      2.06 o 
   2   8  12        9.39        9.65      1.76 o 
   3   8  12        0.01        0.17      0.46 o 
   4   8  12        8.85        8.33      1.29 o 
   5   8  12       11.23       10.25      1.48 o 
   6   8  12        4.38        2.89      0.97 o 
   3   9  12        2.06        1.12      1.06 o 
   4   9  12       76.03       97.15     18.41 o 
   5   9  12        4.58        4.35      1.65 o 
   3   4  13       11.36       13.13      1.92 o 
   4   4  13       34.37       43.20      7.10 o 
   5   4  13        6.20        6.62      3.40 o 
   3   5  13        0.27        0.94      0.78 o 
   4   5  13       40.81       47.04      8.11 o 
   5   5  13       12.20       12.25      3.24 o 
   3   6  13        0.83        1.41      0.99 o 
   4   6  13        1.89        1.83      0.94 o 
   5   6  13       13.25       14.31      3.12 o 
   4   7  13       40.45       40.06      8.11 o 
                                                 
